# Supplementary material for: Chemo-enzymatic synthesis of tetrasaccharide linker peptides to study the divergent step in glycosaminoglycan biosynthesis
Source: Glycobiology. 2024 Feb 24;34(5):cwae016. doi: 10.1093/glycob/cwae016 (PMC11031135; doi:10.1093/glycob/cwae016)
Supplement: EXTL3_activity_raw_data_cwae016 [file extl3_activity_raw_data_cwae016.xlsx]

## Sheet: Sheet1
Time [h]	SDC3_short_a	SDC3_short_b	Average	S.d.
0	0	3.54734	1.77367	2.50835
1	63.8183	67.5923	65.7053	2.6686
2	82.9116	85.9102	84.4109	2.12038
4	95.0471	100	97.5236	3.50222
6	100	100	100	0
Time [h]	TGFBR3_a	TGFBR3_b	Average	S.d.
0	0	0	0	0
1	42.9358	54.8742	48.905	8.44172
2	60.4248	75.3685	67.8966	10.5668
4	78.1179	90.1586	84.1383	8.51405
6	85.8448	100	92.9224	10.0092
Time [h]	CSF1_short_a	CSF1_short_b	Average	S.d.
0	0	0	0	0
1	26.4775	27.5882	27.0328	0.785425
2	41.2367	43.0046	42.1207	1.25009
4	57.6763	61.3071	59.4917	2.56738
6	66.8922	70.9429	68.9175	2.86427
Time [h]	SDC3_long_a	SDC3_long_b	Average	S.d.
0	0	0	0	0
1	9.76808	11.8086	10.7884	1.44288
2	15.446	17.175	16.3105	1.22257
4	27.2174	29.9799	28.5987	1.95334
6	36.192	39.7977	37.9949	2.5496
Time [h]	CSF1_long_a	CSF1_long_b	Average	S.d.
0	0	0	0	0
1	20.3352	19.6888	20.012	0.457038
2	33.2668	32.5222	32.8945	0.526532
4	48.845	48.4694	48.6572	0.265583
6	58.4945	59.263	58.8788	0.543395
