# Supplementary material for: Chemo-enzymatic synthesis of tetrasaccharide linker peptides to study the divergent step in glycosaminoglycan biosynthesis
Source: Glycobiology. 2024 Feb 24;34(5):cwae016. doi: 10.1093/glycob/cwae016 (PMC11031135; doi:10.1093/glycob/cwae016)
Supplement: NanoDSF_raw_data_cwae016 [file nanodsf_raw_data_cwae016.xlsx]

## Sheet: 1st derivative
Capillary	XylT1	Capillary	β4GalT7	GlcAT-1	Capillary	Sumo-β3GalT6
Temperature [°C]	First Derivative	Temperature [°C]	First Derivative	First Derivative	Temperature [°C]	First Derivative
20	-0.000591771	15	0.0022406	-0.000293526	25	0.00134451
20.0216	-0.000593854	15.0587	0.00223554	-0.000301117	25.065	0.00134221
20.0432	-0.00059593	15.1174	0.00223048	-0.000308689	25.13	0.00133991
20.0647	-0.000597998	15.1761	0.0022254	-0.000316243	25.195	0.00133762
20.0863	-0.000600057	15.2348	0.00222031	-0.000323777	25.26	0.00133532
20.1079	-0.000602108	15.2935	0.0022152	-0.000331291	25.325	0.00133303
20.1295	-0.000604152	15.3522	0.00221009	-0.000338786	25.39	0.00133073
20.1511	-0.000606186	15.4109	0.00220496	-0.000346261	25.455	0.00132844
20.1727	-0.000608213	15.4696	0.00219983	-0.000353715	25.52	0.00132615
20.1942	-0.000610231	15.5282	0.00219468	-0.000361149	25.585	0.00132386
20.2158	-0.000612241	15.5869	0.00218953	-0.000368563	25.65	0.00132157
20.2374	-0.000614241	15.6456	0.00218436	-0.000375956	25.7149	0.00131928
20.259	-0.000616234	15.7043	0.00217919	-0.000383328	25.7799	0.00131699
20.2806	-0.000618217	15.763	0.00217401	-0.00039068	25.8449	0.00131471
20.3022	-0.000620192	15.8217	0.00216882	-0.000398011	25.9099	0.00131242
20.3237	-0.000622158	15.8804	0.00216362	-0.000405322	25.9749	0.00131015
20.3453	-0.000624115	15.9391	0.00215842	-0.000412613	26.0399	0.00130787
20.3669	-0.000626063	15.9978	0.00215321	-0.000419884	26.1049	0.0013056
20.3885	-0.000628002	16.0565	0.002148	-0.000427137	26.1699	0.00130333
20.4101	-0.000629932	16.1152	0.00214278	-0.00043437	26.2349	0.00130106
20.4317	-0.000631853	16.1739	0.00213756	-0.000441586	26.2999	0.0012988
20.4532	-0.000633764	16.2326	0.00213234	-0.000448785	26.3649	0.00129654
20.4748	-0.000635666	16.2913	0.00212712	-0.000455967	26.4299	0.00129428
20.4964	-0.000637559	16.35	0.0021219	-0.000463134	26.4949	0.00129203
20.518	-0.000639443	16.4087	0.00211668	-0.000470287	26.5599	0.00128978
20.5396	-0.000641317	16.4674	0.00211146	-0.000477426	26.6249	0.00128754
20.5612	-0.000643181	16.526	0.00210624	-0.000484553	26.6899	0.0012853
20.5827	-0.000645036	16.5847	0.00210103	-0.000491669	26.7549	0.00128306
20.6043	-0.000646882	16.6434	0.00209582	-0.000498774	26.8199	0.00128083
20.6259	-0.000648718	16.7021	0.00209062	-0.000505868	26.8849	0.0012786
20.6475	-0.000650544	16.7608	0.00208542	-0.000512954	26.9499	0.00127637
20.6691	-0.00065236	16.8195	0.00208024	-0.000520032	27.0149	0.00127414
20.6906	-0.000654167	16.8782	0.00207506	-0.000527103	27.0799	0.00127191
20.7122	-0.000655964	16.9369	0.00206989	-0.000534169	27.1448	0.00126969
20.7338	-0.000657751	16.9956	0.00206473	-0.000541229	27.2098	0.00126746
20.7554	-0.000659528	17.0543	0.00205959	-0.000548287	27.2748	0.00126524
20.777	-0.000661296	17.113	0.00205446	-0.000555342	27.3398	0.00126301
20.7986	-0.000663054	17.1717	0.00204934	-0.000562398	27.4048	0.00126078
20.8201	-0.000664801	17.2304	0.00204423	-0.000569455	27.4698	0.00125855
20.8417	-0.000666539	17.2891	0.00203914	-0.000576516	27.5348	0.00125632
20.8633	-0.000668267	17.3478	0.00203407	-0.000583581	27.5998	0.00125408
20.8849	-0.000669985	17.4065	0.00202901	-0.000590653	27.6648	0.00125184
20.9065	-0.000671693	17.4652	0.00202397	-0.000597733	27.7298	0.0012496
20.9281	-0.000673391	17.5238	0.00201894	-0.000604823	27.7948	0.00124735
20.9496	-0.000675079	17.5825	0.00201393	-0.000611924	27.8598	0.00124509
20.9712	-0.000676757	17.6412	0.00200893	-0.000619038	27.9248	0.00124283
20.9928	-0.000678425	17.6999	0.00200395	-0.000626165	27.9898	0.00124056
21.0144	-0.000680083	17.7586	0.00199898	-0.000633307	28.0548	0.00123829
21.036	-0.000681731	17.8173	0.00199402	-0.000640465	28.1198	0.001236
21.0576	-0.000683369	17.876	0.00198907	-0.000647639	28.1848	0.00123371
21.0791	-0.000684997	17.9347	0.00198414	-0.000654829	28.2498	0.00123141
21.1007	-0.000686615	17.9934	0.00197921	-0.000662035	28.3148	0.0012291
21.1223	-0.000688223	18.0521	0.00197428	-0.000669258	28.3798	0.0012268
21.1439	-0.000689822	18.1108	0.00196936	-0.000676496	28.4448	0.0012245
21.1655	-0.00069141	18.1695	0.00196444	-0.000683749	28.5097	0.00122301
21.1871	-0.000692989	18.2282	0.00195951	-0.000691016	28.5747	0.00122165
21.2086	-0.000694558	18.2869	0.00195458	-0.000698294	28.6397	0.00122042
21.2302	-0.000696117	18.3456	0.00194963	-0.000705582	28.7047	0.0012193
21.2518	-0.000697666	18.4043	0.00194466	-0.000712876	28.7697	0.00121828
21.2734	-0.000699206	18.4629	0.00193966	-0.000720172	28.8347	0.00121738
21.295	-0.000700736	18.5216	0.00193461	-0.000727464	28.8997	0.00121657
21.3165	-0.000702256	18.5803	0.00192952	-0.000734742	28.9647	0.00121586
21.3381	-0.000703767	18.639	0.00192436	-0.000741996	29.0297	0.00121524
21.3597	-0.000705268	18.6977	0.00191912	-0.000749206	29.0947	0.00121471
21.3813	-0.00070676	18.7564	0.00191377	-0.00075635	29.1597	0.00121425
21.4029	-0.000708243	18.8151	0.00190829	-0.000763397	29.2247	0.00121388
21.4245	-0.000709716	18.8738	0.00190267	-0.000770311	29.2897	0.00121357
21.446	-0.000711179	18.9325	0.00189686	-0.000777031	29.3547	0.00121332
21.4676	-0.000712634	18.9912	0.00189066	-0.000781765	29.4197	0.00121313
21.4892	-0.000714079	19.0499	0.0018843	-0.000786148	29.4847	0.001213
21.5108	-0.000715516	19.1086	0.00187779	-0.000790167	29.5497	0.0012129
21.5324	-0.000716943	19.1673	0.00187112	-0.000793811	29.6147	0.00121285
21.554	-0.000718361	19.226	0.0018643	-0.000797069	29.6797	0.00121283
21.5755	-0.000719771	19.2847	0.00185733	-0.000799935	29.7447	0.00121281
21.5971	-0.000721172	19.3434	0.00185021	-0.000802403	29.8097	0.00121279
21.6187	-0.000722564	19.4021	0.00184296	-0.00080447	29.8747	0.00121276
21.6403	-0.000723947	19.4607	0.00183558	-0.000806136	29.9396	0.00121268
21.6619	-0.000725322	19.5194	0.00182807	-0.000807406	30.0046	0.00121253
21.6835	-0.000726688	19.5781	0.00182045	-0.000808282	30.0696	0.00121231
21.705	-0.000728046	19.6368	0.00181273	-0.000808773	30.1346	0.00121199
21.7266	-0.000729396	19.6955	0.00180491	-0.000808888	30.1996	0.00121156
21.7482	-0.000730738	19.7542	0.001797	-0.000808638	30.2646	0.001211
21.7698	-0.000732071	19.8129	0.00178902	-0.000808038	30.3296	0.00121031
21.7914	-0.000733397	19.8716	0.00178098	-0.000807106	30.3946	0.00120947
21.8129	-0.000734715	19.9303	0.00177288	-0.000805862	30.4596	0.00120848
21.8345	-0.000736025	19.989	0.00176473	-0.000804329	30.5246	0.00120734
21.8561	-0.000737327	20.0477	0.00175655	-0.000802531	30.5896	0.00120605
21.8777	-0.000738622	20.1064	0.00174834	-0.000800495	30.6546	0.00120461
21.8993	-0.000739909	20.1651	0.00174013	-0.00079825	30.7196	0.00120303
21.9209	-0.000741189	20.2238	0.00173191	-0.000795824	30.7846	0.00120135
21.9424	-0.000742462	20.2825	0.0017237	-0.000793244	30.8496	0.00119957
21.964	-0.000743729	20.3412	0.00171553	-0.000790541	30.9146	0.00119771
21.9856	-0.000744988	20.3999	0.00170739	-0.00078774	30.9796	0.00119581
22.0072	-0.00074624	20.4585	0.0016993	-0.000784871	31.0446	0.00119387
22.0288	-0.000747486	20.5172	0.00169129	-0.000781962	31.1096	0.00119193
22.0504	-0.000748726	20.5759	0.00168335	-0.000779044	31.1746	0.00118999
22.0719	-0.000749959	20.6346	0.00167551	-0.000776145	31.2396	0.00118807
22.0935	-0.000751186	20.6933	0.00166777	-0.000773298	31.3045	0.00118619
22.1151	-0.000752407	20.752	0.00166015	-0.000770532	31.3695	0.00118436
22.1367	-0.000753622	20.8107	0.00165264	-0.000767872	31.4345	0.00118257
22.1583	-0.000754831	20.8694	0.00164526	-0.000765346	31.4995	0.00118084
22.1799	-0.000756035	20.9281	0.00163801	-0.000762975	31.5645	0.00117915
22.2014	-0.000757234	20.9868	0.00163088	-0.00076078	31.6295	0.00117751
22.223	-0.000758428	21.0455	0.00162389	-0.000758778	31.6945	0.0011759
22.2446	-0.000759616	21.1042	0.00161703	-0.000756983	31.7595	0.00117432
22.2662	-0.0007608	21.1629	0.0016103	-0.000755405	31.8245	0.00117277
22.2878	-0.000761979	21.2216	0.0016037	-0.000754052	31.8895	0.00117125
22.3094	-0.000763154	21.2803	0.00159722	-0.000752926	31.9545	0.00116976
22.3309	-0.000764324	21.339	0.00159087	-0.000752027	32.0195	0.0011683
22.3525	-0.00076549	21.3977	0.00158463	-0.000751352	32.0845	0.00116689
22.3741	-0.000766653	21.4563	0.0015785	-0.000750895	32.1495	0.00116552
22.3957	-0.000767811	21.515	0.00157247	-0.000750647	32.2145	0.00116422
22.4173	-0.000768966	21.5737	0.00156653	-0.000750599	32.2795	0.001163
22.4388	-0.000770118	21.6324	0.00156068	-0.000750736	32.3445	0.00116187
22.4604	-0.000771267	21.6911	0.0015549	-0.000751046	32.4095	0.00116085
22.482	-0.000772413	21.7498	0.0015492	-0.000751514	32.4745	0.00115993
22.5036	-0.000773556	21.8085	0.00154355	-0.000752125	32.5395	0.00115912
22.5252	-0.000774697	21.8672	0.00153797	-0.000752866	32.6045	0.00115843
22.5468	-0.000775836	21.9259	0.00153244	-0.000753722	32.6695	0.00115787
22.5683	-0.000776972	21.9846	0.00152695	-0.000754675	32.7344	0.00115743
22.5899	-0.000778107	22.0433	0.0015215	-0.00075571	32.7994	0.00115711
22.6115	-0.00077924	22.102	0.00151609	-0.000756811	32.8644	0.00115691
22.6331	-0.000780372	22.1607	0.0015107	-0.00075796	32.9294	0.00115683
22.6547	-0.000781503	22.2194	0.00150533	-0.000759143	32.9944	0.00115685
22.6763	-0.000782633	22.2781	0.00149998	-0.000760341	33.0594	0.00115699
22.6978	-0.000783762	22.3368	0.00149465	-0.000761537	33.1244	0.00115724
22.7194	-0.000784891	22.3955	0.00148932	-0.000762712	33.1894	0.00115759
22.741	-0.00078602	22.4541	0.00148399	-0.00076385	33.2544	0.00115805
22.7626	-0.000787149	22.5128	0.00147867	-0.000764932	33.3194	0.00115861
22.7842	-0.000788278	22.5715	0.00147335	-0.000765943	33.3844	0.00115928
22.8058	-0.000789409	22.6302	0.00146802	-0.000766867	33.4494	0.00116004
22.8273	-0.00079054	22.6889	0.00146268	-0.000767691	33.5144	0.00116091
22.8489	-0.000791672	22.7476	0.00145734	-0.000768403	33.5794	0.00116189
22.8705	-0.000792805	22.8063	0.00145198	-0.000768992	33.6444	0.00116298
22.8921	-0.000793941	22.865	0.00144661	-0.000769452	33.7094	0.00116419
22.9137	-0.000795078	22.9237	0.00144121	-0.00076978	33.7744	0.00116552
22.9353	-0.000796218	22.9824	0.0014358	-0.000769976	33.8394	0.00116699
22.9568	-0.00079736	23.0411	0.00143036	-0.000770046	33.9044	0.0011686
22.9784	-0.000798505	23.0998	0.00142491	-0.000769997	33.9694	0.00117036
23	-0.000799652	23.1585	0.00141943	-0.000769843	34.0344	0.00117226
23.0216	-0.000800804	23.2172	0.00141393	-0.000769595	34.0994	0.00117431
23.0432	-0.000801958	23.2759	0.00140841	-0.000769268	34.1643	0.0011765
23.0647	-0.000803117	23.3346	0.00140288	-0.00076888	34.2293	0.00117882
23.0863	-0.000804279	23.3933	0.00139734	-0.000768448	34.2943	0.00118125
23.1079	-0.000805446	23.4519	0.00139179	-0.00076799	34.3593	0.00118378
23.1295	-0.000806616	23.5106	0.00138624	-0.000767527	34.4243	0.00118638
23.1511	-0.000807792	23.5693	0.0013807	-0.000767078	34.4893	0.00118903
23.1727	-0.000808971	23.628	0.00137516	-0.000766666	34.5543	0.00119169
23.1942	-0.000810155	23.6867	0.00136964	-0.000766314	34.6193	0.00119434
23.2158	-0.000811344	23.7454	0.00136415	-0.000766044	34.6843	0.00119697
23.2374	-0.000812537	23.8041	0.00135869	-0.000765877	34.7493	0.00119954
23.259	-0.000813734	23.8628	0.00135328	-0.000765833	34.8143	0.00120204
23.2806	-0.000814934	23.9215	0.00134792	-0.00076593	34.8793	0.00120445
23.3022	-0.000816138	23.9802	0.00134264	-0.000766184	34.9443	0.00120675
23.3237	-0.000817345	24.0389	0.00133743	-0.000766608	35.0093	0.00120892
23.3453	-0.000818554	24.0976	0.00133232	-0.000767211	35.0743	0.00121094
23.3669	-0.000819764	24.1563	0.00132731	-0.000768004	35.1393	0.0012128
23.3885	-0.000820975	24.215	0.00132242	-0.000768991	35.2043	0.00121446
23.4101	-0.000822184	24.2737	0.00131766	-0.000770179	35.2693	0.00121592
23.4317	-0.00082339	24.3324	0.00131303	-0.000771571	35.3343	0.00121716
23.4532	-0.000824591	24.391	0.00130855	-0.000773168	35.3993	0.00121814
23.4748	-0.000825786	24.4497	0.00130422	-0.000774969	35.4643	0.00121885
23.4964	-0.000826971	24.5084	0.00130005	-0.000776973	35.5292	0.00121927
23.518	-0.000828144	24.5671	0.00129603	-0.000779173	35.5942	0.00121937
23.5396	-0.000829302	24.6258	0.00129218	-0.000781563	35.6592	0.00121913
23.5612	-0.00083044	24.6845	0.0012885	-0.000784132	35.7242	0.00121852
23.5827	-0.000831555	24.7432	0.00128499	-0.000786866	35.7892	0.00121752
23.6043	-0.000832643	24.8019	0.00128165	-0.000789749	35.8542	0.0012161
23.6259	-0.000833699	24.8606	0.00127849	-0.000792764	35.9192	0.00121426
23.6475	-0.000834717	24.9193	0.0012755	-0.000795889	35.9842	0.00121195
23.6691	-0.000835694	24.978	0.00127269	-0.000799101	36.0492	0.00120918
23.6906	-0.000836623	25.0367	0.00127005	-0.000802376	36.1142	0.00120592
23.7122	-0.000837501	25.0954	0.00126759	-0.000805686	36.1792	0.00120216
23.7338	-0.000838279	25.1541	0.00126529	-0.000809005	36.2442	0.0011979
23.7554	-0.000837805	25.2128	0.00126315	-0.000812303	36.3092	0.00119314
23.777	-0.000837284	25.2715	0.00126116	-0.000815552	36.3742	0.00118789
23.7986	-0.000836716	25.3302	0.00125931	-0.000818723	36.4392	0.00118217
23.8201	-0.000836099	25.3888	0.0012576	-0.000821791	36.5042	0.001176
23.8417	-0.000835434	25.4475	0.00125602	-0.00082473	36.5692	0.0011694
23.8633	-0.00083472	25.5062	0.00125454	-0.000827517	36.6342	0.00116242
23.8849	-0.000833956	25.5649	0.00125317	-0.000830132	36.6992	0.00115509
23.9065	-0.000833142	25.6236	0.00125189	-0.000832554	36.7642	0.00114745
23.9281	-0.000832278	25.6823	0.00125069	-0.000834768	36.8292	0.00113954
23.9496	-0.000831363	25.741	0.00124955	-0.000836757	36.8942	0.00113139
23.9712	-0.000830397	25.7997	0.00124846	-0.00083851	36.9591	0.00112305
23.9928	-0.00082938	25.8584	0.00124741	-0.000840017	37.0241	0.00111453
24.0144	-0.000828312	25.9171	0.00124637	-0.000841272	37.0891	0.00110588
24.036	-0.000827192	25.9758	0.00124533	-0.000842274	37.1541	0.00109712
24.0576	-0.00082602	26.0345	0.00124428	-0.000843022	37.2191	0.0010883
24.0791	-0.000824796	26.0932	0.0012432	-0.000843519	37.2841	0.00107943
24.1007	-0.000823521	26.1519	0.00124206	-0.000843769	37.3491	0.00107055
24.1223	-0.000822194	26.2106	0.00124086	-0.000843777	37.4141	0.00106169
24.1439	-0.000820816	26.2693	0.00123958	-0.000843551	37.4791	0.00105287
24.1655	-0.000819386	26.328	0.00123819	-0.000843096	37.5441	0.00104412
24.1871	-0.000817906	26.3866	0.00123668	-0.000842419	37.6091	0.00103549
24.2086	-0.000816375	26.4453	0.00123505	-0.000841524	37.6741	0.001027
24.2302	-0.000814794	26.504	0.00123326	-0.000840415	37.7391	0.0010187
24.2518	-0.000813163	26.5627	0.00123132	-0.000839099	37.8041	0.00101063
24.2734	-0.000811483	26.6214	0.0012292	-0.000837581	37.8691	0.00100281
24.295	-0.000809754	26.6801	0.0012269	-0.000835867	37.9341	0.000995283
24.3165	-0.000807977	26.7388	0.00122441	-0.000833964	37.9991	0.00098809
24.3381	-0.000806152	26.7975	0.00122174	-0.00083188	38.0641	0.000981259
24.3597	-0.000804281	26.8562	0.00121886	-0.000829625	38.1291	0.000974822
24.3813	-0.000802364	26.9149	0.00121579	-0.000827209	38.1941	0.000968804
24.4029	-0.000800403	26.9736	0.00121252	-0.000824645	38.2591	0.000963231
24.4245	-0.000798397	27.0323	0.00120905	-0.000821946	38.324	0.000958124
24.446	-0.000796348	27.091	0.00120539	-0.000819125	38.389	0.000953498
24.4676	-0.000794258	27.1497	0.00120153	-0.000816199	38.454	0.000949363
24.4892	-0.000792126	27.2084	0.00119749	-0.000813181	38.519	0.000945723
24.5108	-0.000789955	27.2671	0.00119327	-0.000810087	38.584	0.000942576
24.5324	-0.000787746	27.3258	0.00118889	-0.000806934	38.649	0.000939913
24.554	-0.0007855	27.3844	0.00118436	-0.000803739	38.714	0.000937724
24.5755	-0.000783218	27.4431	0.00117969	-0.000800518	38.779	0.000935996
24.5971	-0.000780901	27.5018	0.0011749	-0.000797286	38.844	0.000934715
24.6187	-0.000778551	27.5605	0.00117	-0.000794058	38.909	0.000933864
24.6403	-0.00077617	27.6192	0.00116502	-0.000790845	38.974	0.000933426
24.6619	-0.000773758	27.6779	0.00115997	-0.000787657	39.039	0.000933383
24.6835	-0.000771318	27.7366	0.00115486	-0.000784502	39.104	0.000933714
24.705	-0.00076885	27.7953	0.00114971	-0.000781387	39.169	0.000934405
24.7266	-0.000766356	27.854	0.00114454	-0.000778318	39.234	0.000935439
24.7482	-0.000763838	27.9127	0.00113935	-0.000775297	39.299	0.000936806
24.7698	-0.000761298	27.9714	0.00113416	-0.000772328	39.364	0.000938501
24.7914	-0.000758736	28.0301	0.00112899	-0.000769409	39.429	0.000940517
24.8129	-0.000756154	28.0888	0.00112385	-0.000766541	39.494	0.000942853
24.8345	-0.000753555	28.1475	0.00111875	-0.000763723	39.559	0.000945507
24.8561	-0.000750939	28.2062	0.0011137	-0.000760954	39.624	0.000948475
24.8777	-0.000748308	28.2649	0.0011087	-0.000758232	39.689	0.000951755
24.8993	-0.000745664	28.3236	0.00110378	-0.000755557	39.7539	0.000955337
24.9209	-0.000743008	28.3822	0.00109894	-0.000752924	39.8189	0.000959211
24.9424	-0.000740342	28.4409	0.00109419	-0.000750331	39.8839	0.000963359
24.964	-0.000737668	28.4996	0.00108953	-0.000747776	39.9489	0.000967768
24.9856	-0.000734986	28.5583	0.00108497	-0.000745253	40.0139	0.000972419
25.0072	-0.000732298	28.617	0.00108051	-0.000742759	40.0789	0.000977295
25.0288	-0.000729606	28.6757	0.00107616	-0.000740289	40.1439	0.000982373
25.0504	-0.000726912	28.7344	0.00107192	-0.000737837	40.2089	0.000987633
25.0719	-0.000724216	28.7931	0.00106777	-0.000735395	40.2739	0.000993052
25.0935	-0.00072152	28.8518	0.00106372	-0.000732955	40.3389	0.000998605
25.1151	-0.000718826	28.9105	0.00105975	-0.000730504	40.4039	0.00100427
25.1367	-0.000716135	28.9692	0.00105586	-0.000728034	40.4689	0.00101004
25.1583	-0.000713448	29.0279	0.00105204	-0.000725533	40.5339	0.00101588
25.1799	-0.000710768	29.0866	0.00104828	-0.000722989	40.5989	0.00102177
25.2014	-0.000708094	29.1453	0.00104456	-0.000720391	40.6639	0.00102771
25.223	-0.000705429	29.204	0.00104087	-0.000717731	40.7289	0.00103367
25.2446	-0.000702773	29.2627	0.00103719	-0.000714997	40.7939	0.00103964
25.2662	-0.00070013	29.3213	0.00103351	-0.000712181	40.8589	0.00104561
25.2878	-0.000697499	29.38	0.00102981	-0.000709275	40.9239	0.00105157
25.3094	-0.000694882	29.4387	0.00102607	-0.000706271	40.9889	0.00105748
25.3309	-0.00069228	29.4974	0.00102227	-0.000703161	41.0539	0.00106332
25.3525	-0.000689696	29.5561	0.00101839	-0.000699941	41.1188	0.00106908
25.3741	-0.000687129	29.6148	0.00101441	-0.000696606	41.1838	0.00107471
25.3957	-0.000684582	29.6735	0.00101031	-0.000693156	41.2488	0.00108019
25.4173	-0.000682056	29.7322	0.00100607	-0.000689592	41.3138	0.00108548
25.4388	-0.000679552	29.7909	0.00100168	-0.000685918	41.3788	0.00109054
25.4604	-0.000677071	29.8496	0.000997126	-0.000682142	41.4438	0.00109531
25.482	-0.000674615	29.9083	0.000992391	-0.000678272	41.5088	0.00109976
25.5036	-0.000672185	29.967	0.000987465	-0.000674317	41.5738	0.00110384
25.5252	-0.000669782	30.0257	0.00098234	-0.000670288	41.6388	0.00110751
25.5468	-0.000667407	30.0844	0.000977011	-0.000666198	41.7038	0.00111074
25.5683	-0.00066506	30.1431	0.000971473	-0.000662059	41.7688	0.00111351
25.5899	-0.000662744	30.2018	0.000965728	-0.000657886	41.8338	0.00111578
25.6115	-0.000660459	30.2605	0.000959779	-0.000653692	41.8988	0.00111754
25.6331	-0.000658206	30.3191	0.000953629	-0.00064949	41.9638	0.00111877
25.6547	-0.000655986	30.3778	0.000947285	-0.000645291	42.0288	0.00111945
25.6763	-0.0006538	30.4365	0.000940754	-0.000641106	42.0938	0.00111958
25.6978	-0.000651648	30.4952	0.000934046	-0.000636943	42.1588	0.00111914
25.7194	-0.000649531	30.5539	0.00092717	-0.000632811	42.2238	0.00111814
25.741	-0.000647449	30.6126	0.000920138	-0.000628715	42.2888	0.00111657
25.7626	-0.000645405	30.6713	0.000912961	-0.000624658	42.3538	0.00111443
25.7842	-0.000643397	30.73	0.000905655	-0.000620642	42.4188	0.00111172
25.8058	-0.000641426	30.7887	0.000898236	-0.000616664	42.4838	0.00110844
25.8273	-0.000639493	30.8474	0.000890723	-0.000612719	42.5487	0.0011046
25.8489	-0.000637599	30.9061	0.000883136	-0.000608798	42.6137	0.00110022
25.8705	-0.000635742	30.9648	0.000875499	-0.000604889	42.6787	0.00109531
25.8921	-0.000633924	31.0235	0.000867834	-0.000600982	42.7437	0.00108991
25.9137	-0.000632145	31.0822	0.000860167	-0.000597062	42.8087	0.00108404
25.9353	-0.000630404	31.1409	0.000852522	-0.000593112	42.8737	0.00107774
25.9568	-0.000628702	31.1996	0.000844923	-0.000589115	42.9387	0.00107106
25.9784	-0.000627038	31.2583	0.000837397	-0.000585049	43.0037	0.00106405
26	-0.000625413	31.3169	0.000829967	-0.000580891	43.0687	0.00105675
26.0216	-0.000623826	31.3756	0.00082266	-0.000576617	43.1337	0.00104922
26.0432	-0.000622276	31.4343	0.000815501	-0.000572198	43.1987	0.00104152
26.0647	-0.000620764	31.493	0.000808517	-0.000567609	43.2637	0.0010337
26.0863	-0.000619289	31.5517	0.000801732	-0.000562823	43.3287	0.00102581
26.1079	-0.00061785	31.6104	0.000795172	-0.000557815	43.3937	0.00101792
26.1295	-0.000616447	31.6691	0.00078886	-0.000552559	43.4587	0.00101007
26.1511	-0.000615079	31.7278	0.00078282	-0.000547035	43.5237	0.00100233
26.1727	-0.000613746	31.7865	0.000777074	-0.000541219	43.5887	0.00099475
26.1942	-0.000612447	31.8452	0.000771643	-0.000535091	43.6537	0.000987402
26.2158	-0.000611182	31.9039	0.000766546	-0.000528635	43.7187	0.000980346
26.2374	-0.000609949	31.9626	0.000761798	-0.000521835	43.7837	0.000973636
26.259	-0.000608749	32.0213	0.000757412	-0.000514679	43.8487	0.000967319
26.2806	-0.00060758	32.08	0.000753397	-0.000507158	43.9136	0.000961436
26.3022	-0.000606442	32.1387	0.00074976	-0.000499265	43.9786	0.000956015
26.3237	-0.000605333	32.1974	0.000746502	-0.000490994	44.0436	0.000951078
26.3453	-0.000604254	32.2561	0.000743622	-0.000482343	44.1086	0.00094664
26.3669	-0.000603202	32.3147	0.000741116	-0.000473312	44.1736	0.000942705
26.3885	-0.000602178	32.3734	0.000738975	-0.000463905	44.2386	0.00093927
26.4101	-0.000601181	32.4321	0.000737188	-0.000454127	44.3036	0.000936325
26.4317	-0.000600209	32.4908	0.00073574	-0.000443987	44.3686	0.00093386
26.4532	-0.000599262	32.5495	0.000734614	-0.000433498	44.4336	0.000931866
26.4748	-0.000598339	32.6082	0.000733791	-0.000422675	44.4986	0.000930332
26.4964	-0.00059744	32.6669	0.000733249	-0.000411535	44.5636	0.000929249
26.518	-0.000596563	32.7256	0.000732965	-0.0004001	44.6286	0.000928611
26.5396	-0.000595707	32.7843	0.000732915	-0.000388391	44.6936	0.00092841
26.5612	-0.000594873	32.843	0.000733072	-0.000376432	44.7586	0.000928644
26.5827	-0.000594059	32.9017	0.000733411	-0.000364247	44.8236	0.000929308
26.6043	-0.000593264	32.9604	0.000733903	-0.000351862	44.8886	0.000930398
26.6259	-0.000592487	33.0191	0.000734522	-0.000339302	44.9536	0.000931912
26.6475	-0.000591728	33.0778	0.000735242	-0.000326594	45.0186	0.000933845
26.6691	-0.000590985	33.1365	0.000736036	-0.000313763	45.0836	0.000936187
26.6906	-0.000590259	33.1952	0.00073688	-0.000300829	45.1486	0.000938925
26.7122	-0.000589548	33.2539	0.000737753	-0.000287814	45.2136	0.000942037
26.7338	-0.000588851	33.3125	0.000738636	-0.000274736	45.2786	0.000945498
26.7554	-0.000588168	33.3712	0.000739509	-0.000261613	45.3435	0.000949281
26.777	-0.000587498	33.4299	0.000740358	-0.000248461	45.4085	0.00095335
26.7986	-0.00058684	33.4886	0.000741169	-0.000235292	45.4735	0.000957669
26.8201	-0.000586193	33.5473	0.00074193	-0.000222116	45.5385	0.000962199
26.8417	-0.000585557	33.606	0.00074263	-0.000208941	45.6035	0.000966901
26.8633	-0.000584932	33.6647	0.000743263	-0.000195768	45.6685	0.000971735
26.8849	-0.000584316	33.7234	0.000743824	-0.000182597	45.7335	0.000976666
26.9065	-0.000583709	33.7821	0.00074431	-0.000169425	45.7985	0.000981663
26.9281	-0.000583111	33.8408	0.000744721	-0.000156246	45.8635	0.000986696
26.9496	-0.00058252	33.8995	0.000745054	-0.000143052	45.9285	0.000991739
26.9712	-0.000581936	33.9582	0.000745312	-0.000129833	45.9935	0.000996765
26.9928	-0.00058136	34.0169	0.000745493	-0.000116577	46.0585	0.00100175
27.0144	-0.000580789	34.0756	0.000745599	-0.000103271	46.1235	0.00100666
27.036	-0.000580224	34.1343	0.000745631	-8.98995e-05	46.1885	0.00101148
27.0576	-0.000579665	34.193	0.000745588	-7.64463e-05	46.2535	0.0010162
27.0791	-0.00057911	34.2517	0.000745471	-6.28944e-05	46.3185	0.0010208
27.1007	-0.00057856	34.3103	0.000745279	-4.9226e-05	46.3835	0.00102528
27.1223	-0.000578013	34.369	0.000745012	-3.54226e-05	46.4485	0.00102964
27.1439	-0.00057747	34.4277	0.000744671	-2.14633e-05	46.5135	0.00103389
27.1655	-0.00057693	34.4864	0.000744257	-7.32548e-06	46.5785	0.00103803
27.1871	-0.000576392	34.5451	0.000743771	7.01668e-06	46.6435	0.00104207
27.2086	-0.000575857	34.6038	0.000743217	2.15916e-05	46.7084	0.00104602
27.2302	-0.000575323	34.6625	0.000742597	3.64309e-05	46.7734	0.00104987
27.2518	-0.00057479	34.7212	0.000741915	5.15681e-05	46.8384	0.00105362
27.2734	-0.000574258	34.7799	0.000741174	6.70394e-05	46.9034	0.00105728
27.295	-0.000573726	34.8386	0.000740378	8.28817e-05	46.9684	0.00106085
27.3165	-0.000573195	34.8973	0.000739531	9.91336e-05	47.0334	0.00106433
27.3381	-0.000572663	34.956	0.000738635	0.000115835	47.0984	0.0010677
27.3597	-0.000572131	35.0147	0.000737692	0.000133025	47.1634	0.00107098
27.3813	-0.000571599	35.0734	0.000736703	0.000150747	47.2284	0.00107416
27.4029	-0.000571065	35.1321	0.000735669	0.000169041	47.2934	0.00107725
27.4245	-0.000570531	35.1908	0.000734591	0.000187949	47.3584	0.00108027
27.446	-0.000569996	35.2494	0.000733469	0.000207511	47.4234	0.00108323
27.4676	-0.00056946	35.3081	0.000732305	0.000227765	47.4884	0.00108615
27.4892	-0.000568924	35.3668	0.000731101	0.000248746	47.5534	0.00108904
27.5108	-0.000568386	35.4255	0.000729857	0.000270489	47.6184	0.00109193
27.5324	-0.000567848	35.4842	0.000728573	0.000293025	47.6834	0.00109484
27.554	-0.000567309	35.5429	0.000727244	0.000316386	47.7484	0.00109779
27.5755	-0.00056677	35.6016	0.000725866	0.000340598	47.8134	0.00110081
27.5971	-0.000566231	35.6603	0.000724432	0.000365687	47.8784	0.00110393
27.6187	-0.000565692	35.719	0.000722933	0.000391676	47.9434	0.00110715
27.6403	-0.000565153	35.7777	0.000721358	0.000418585	48.0084	0.00111051
27.6619	-0.000564614	35.8364	0.000719696	0.000446431	48.0734	0.00111401
27.6835	-0.000564077	35.8951	0.000717933	0.00047523	48.1383	0.00111765
27.705	-0.000563541	35.9538	0.000716056	0.000504998	48.2033	0.00112146
27.7266	-0.000563006	36.0125	0.000714049	0.000535748	48.2683	0.00112544
27.7482	-0.000562474	36.0712	0.000711895	0.000567492	48.3333	0.00112957
27.7698	-0.000561944	36.1299	0.000709577	0.000600239	48.3983	0.00113385
27.7914	-0.000561418	36.1886	0.00070708	0.000633996	48.4633	0.00113827
27.8129	-0.000560895	36.2472	0.00070439	0.000668766	48.5283	0.00114281
27.8345	-0.000560377	36.3059	0.000701492	0.00070455	48.5933	0.00114746
27.8561	-0.000559864	36.3646	0.000698378	0.00074135	48.6583	0.0011522
27.8777	-0.000559356	36.4233	0.000695036	0.000779164	48.7233	0.00115701
27.8993	-0.000558854	36.482	0.000691459	0.00081799	48.7883	0.00116188
27.9209	-0.00055836	36.5407	0.000687639	0.000857826	48.8533	0.0011668
27.9424	-0.000557872	36.5994	0.000683571	0.00089867	48.9183	0.00117176
27.964	-0.000557392	36.6581	0.000679252	0.000940519	48.9833	0.00117675
27.9856	-0.000556921	36.7168	0.00067468	0.00098337	49.0483	0.00118177
28.0072	-0.000556459	36.7755	0.000669858	0.00102722	49.1133	0.00118681
28.0288	-0.000556006	36.8342	0.000664791	0.00107208	49.1783	0.00119189
28.0504	-0.000555564	36.8929	0.000659485	0.00111793	49.2433	0.001197
28.0719	-0.000555132	36.9516	0.000653948	0.00116479	49.3083	0.00120215
28.0935	-0.000554711	37.0103	0.00064819	0.00121265	49.3733	0.00120733
28.1151	-0.000554302	37.069	0.000642223	0.00126152	49.4383	0.00121255
28.1367	-0.000553904	37.1277	0.000636057	0.0013114	49.5032	0.0012178
28.1583	-0.000553519	37.1864	0.000629708	0.00136229	49.5682	0.0012231
28.1799	-0.000553147	37.245	0.000623192	0.00141421	49.6332	0.00122843
28.2014	-0.000552788	37.3037	0.000616524	0.00146715	49.6982	0.0012338
28.223	-0.000552443	37.3624	0.000609721	0.00152112	49.7632	0.00123921
28.2446	-0.000552112	37.4211	0.0006028	0.00157615	49.8282	0.00124466
28.2662	-0.000551796	37.4798	0.000595779	0.00163222	49.8932	0.00125017
28.2878	-0.000551494	37.5385	0.000588675	0.00168937	49.9582	0.00125574
28.3094	-0.000551207	37.5972	0.000581507	0.00174761	50.0232	0.0012614
28.3309	-0.000550936	37.6559	0.000574294	0.00180694	50.0882	0.00126715
28.3525	-0.00055068	37.7146	0.000567052	0.00186738	50.1532	0.00127303
28.3741	-0.00055044	37.7733	0.000559798	0.00192893	50.2182	0.00127906
28.3957	-0.000550216	37.832	0.00055255	0.00199163	50.2832	0.00128528
28.4173	-0.000550009	37.8907	0.000545323	0.00205547	50.3482	0.00129172
28.4388	-0.000549818	37.9494	0.000538134	0.00212047	50.4132	0.00129843
28.4604	-0.000549643	38.0081	0.000531	0.00218664	50.4782	0.00130545
28.482	-0.000549486	38.0668	0.000523937	0.00225399	50.5432	0.00131284
28.5036	-0.000549345	38.1255	0.000516962	0.00232252	50.6082	0.00132063
28.5252	-0.000549222	38.1842	0.000510094	0.00239223	50.6732	0.00132889
28.5468	-0.000549116	38.2428	0.000503348	0.00246311	50.7382	0.00133765
28.5683	-0.000549026	38.3015	0.000496742	0.00253514	50.8032	0.00134696
28.5899	-0.000548954	38.3602	0.00049029	0.00260832	50.8682	0.00135687
28.6115	-0.000548898	38.4189	0.000484006	0.0026826	50.9331	0.00136739
28.6331	-0.00054886	38.4776	0.000477903	0.00275797	50.9981	0.00137854
28.6547	-0.000548838	38.5363	0.000471991	0.00283438	51.0631	0.00139035
28.6763	-0.000548832	38.595	0.000466278	0.00291179	51.1281	0.00140279
28.6978	-0.000548844	38.6537	0.000460774	0.00299014	51.1931	0.00141587
28.7194	-0.000548871	38.7124	0.000455485	0.00306937	51.2581	0.00142955
28.741	-0.000548915	38.7711	0.000450419	0.00314939	51.3231	0.00144379
28.7626	-0.000548975	38.8298	0.000445581	0.00323015	51.3881	0.00145855
28.7842	-0.000549051	38.8885	0.000440978	0.00331154	51.4531	0.00147378
28.8058	-0.000549143	38.9472	0.000436611	0.00339348	51.5181	0.00148942
28.8273	-0.000549251	39.0059	0.000432485	0.00347587	51.5831	0.0015054
28.8489	-0.000549374	39.0646	0.000428597	0.0035586	51.6481	0.00152166
28.8705	-0.000549513	39.1233	0.000424947	0.00364156	51.7131	0.00153813
28.8921	-0.000549666	39.182	0.000421528	0.00372463	51.7781	0.00155474
28.9137	-0.000549835	39.2406	0.000418336	0.0038077	51.8431	0.00157145
28.9353	-0.000550018	39.2993	0.000415362	0.00389063	51.9081	0.0015882
28.9568	-0.000550216	39.358	0.000412597	0.00397328	51.9731	0.00160493
28.9784	-0.000550427	39.4167	0.00041003	0.00405553	52.0381	0.00162162
29	-0.000550653	39.4754	0.000407649	0.00413723	52.1031	0.00163822
29.0216	-0.000550891	39.5341	0.000405444	0.00421823	52.1681	0.0016547
29.0432	-0.000551143	39.5928	0.0004034	0.00429838	52.2331	0.00167104
29.0647	-0.000551407	39.6515	0.000401506	0.00437753	52.2981	0.00168722
29.0863	-0.000551683	39.7102	0.000399748	0.00445554	52.363	0.00170322
29.1079	-0.000551971	39.7689	0.000398114	0.00453223	52.428	0.00171904
29.1295	-0.000552271	39.8276	0.000396594	0.00460747	52.493	0.00173467
29.1511	-0.000552581	39.8863	0.000395175	0.0046811	52.558	0.00175011
29.1727	-0.000552902	39.945	0.000393848	0.00475296	52.623	0.00176536
29.1942	-0.000553233	40.0037	0.000392603	0.00482291	52.688	0.00178042
29.2158	-0.000553574	40.0624	0.00039143	0.00489079	52.753	0.0017953
29.2374	-0.000553923	40.1211	0.000390317	0.00495647	52.818	0.00181002
29.259	-0.000554281	40.1798	0.000389257	0.00501981	52.883	0.0018246
29.2806	-0.000554648	40.2384	0.000388242	0.00508067	52.948	0.00183906
29.3022	-0.000555022	40.2971	0.000387263	0.00513893	53.013	0.00185343
29.3237	-0.000555404	40.3558	0.000386315	0.00519448	53.078	0.00186776
29.3453	-0.000555793	40.4145	0.00038539	0.00524721	53.143	0.00188209
29.3669	-0.000556188	40.4732	0.000384481	0.00529703	53.208	0.00189648
29.3885	-0.000556589	40.5319	0.000383582	0.00534384	53.273	0.00191101
29.4101	-0.000556996	40.5906	0.000382686	0.00538755	53.338	0.00192575
29.4317	-0.000557408	40.6493	0.000381784	0.00542811	53.403	0.0019408
29.4532	-0.000557825	40.708	0.000380869	0.00546542	53.468	0.00195623
29.4748	-0.000558247	40.7667	0.000379933	0.00549945	53.533	0.00197216
29.4964	-0.000558672	40.8254	0.000378966	0.00553014	53.598	0.00198869
29.518	-0.000559101	40.8841	0.000377959	0.00555745	53.663	0.00200592
29.5396	-0.000559533	40.9428	0.000376904	0.00558135	53.7279	0.00202396
29.5612	-0.000559968	41.0015	0.00037579	0.00560181	53.7929	0.00204292
29.5827	-0.000560406	41.0602	0.000374607	0.00561882	53.8579	0.0020629
29.6043	-0.000560846	41.1189	0.000373346	0.00563238	53.9229	0.002084
29.6259	-0.000561288	41.1775	0.000371998	0.00564248	53.9879	0.00210631
29.6475	-0.000561732	41.2362	0.000370556	0.00564913	54.0529	0.00212991
29.6691	-0.000562178	41.2949	0.000369014	0.00565236	54.1179	0.00215485
29.6906	-0.000562626	41.3536	0.00036737	0.0056522	54.1829	0.0021812
29.7122	-0.000563076	41.4123	0.000365619	0.00564866	54.2479	0.00220901
29.7338	-0.000563528	41.471	0.00036376	0.00564179	54.3129	0.00223831
29.7554	-0.000563981	41.5297	0.000361792	0.00563164	54.3779	0.00226914
29.777	-0.000564437	41.5884	0.000359715	0.00561826	54.4429	0.00230151
29.7986	-0.000564894	41.6471	0.000357527	0.0056017	54.5079	0.00233544
29.8201	-0.000565354	41.7058	0.000355231	0.00558203	54.5729	0.00237094
29.8417	-0.000565816	41.7645	0.000352829	0.00555933	54.6379	0.002408
29.8633	-0.00056628	41.8232	0.000350323	0.00553365	54.7029	0.00244664
29.8849	-0.000566748	41.8819	0.000347715	0.00550508	54.7679	0.00248685
29.9065	-0.000567218	41.9406	0.000345011	0.0054737	54.8329	0.00252863
29.9281	-0.000567691	41.9993	0.000342212	0.00543958	54.8979	0.00257198
29.9496	-0.000568168	42.058	0.000339324	0.00540282	54.9629	0.00261692
29.9712	-0.000568649	42.1167	0.000336351	0.00536348	55.0279	0.00266343
29.9928	-0.000569134	42.1753	0.000333299	0.00532166	55.0929	0.00271153
30.0144	-0.000569624	42.234	0.00033017	0.00527743	55.1578	0.00276121
30.036	-0.000570118	42.2927	0.00032697	0.0052309	55.2228	0.00281247
30.0576	-0.000570618	42.3514	0.000323702	0.00518213	55.2878	0.00286532
30.0791	-0.000571123	42.4101	0.00032037	0.00513121	55.3528	0.00291975
30.1007	-0.000571635	42.4688	0.000316976	0.00507822	55.4178	0.00297574
30.1223	-0.000572154	42.5275	0.000313522	0.00502325	55.4828	0.00303328
30.1439	-0.000572679	42.5862	0.000310009	0.00496637	55.5478	0.00309235
30.1655	-0.000573213	42.6449	0.000306438	0.00490765	55.6128	0.00315291
30.1871	-0.000573754	42.7036	0.000302809	0.00484718	55.6778	0.00321493
30.2086	-0.000574304	42.7623	0.000299122	0.00478503	55.7428	0.00327837
30.2302	-0.000574864	42.821	0.000295377	0.00472127	55.8078	0.00334318
30.2518	-0.000575432	42.8797	0.000291572	0.00465598	55.8728	0.0034093
30.2734	-0.00057601	42.9384	0.000287706	0.00458921	55.9378	0.00347668
30.295	-0.000576599	42.9971	0.000283777	0.00452105	56.0028	0.00354528
30.3165	-0.000577199	43.0558	0.000279783	0.00445156	56.0678	0.00361502
30.3381	-0.000577809	43.1145	0.000275723	0.00438081	56.1328	0.00368587
30.3597	-0.000578432	43.1731	0.000271596	0.00430886	56.1978	0.00375776
30.3813	-0.000579066	43.2318	0.000267401	0.00423578	56.2628	0.00383064
30.4029	-0.000579713	43.2905	0.00026314	0.00416164	56.3278	0.00390444
30.4245	-0.000580373	43.3492	0.000258812	0.00408651	56.3928	0.00397913
30.446	-0.000581046	43.4079	0.000254417	0.00401046	56.4578	0.00405465
30.4676	-0.000581734	43.4666	0.000249956	0.00393357	56.5227	0.00413094
30.4892	-0.000582436	43.5253	0.000245426	0.0038559	56.5877	0.00420795
30.5108	-0.000583153	43.584	0.000240828	0.00377754	56.6527	0.00428562
30.5324	-0.000583886	43.6427	0.000236163	0.00369857	56.7177	0.00436387
30.554	-0.000584634	43.7014	0.000231431	0.00361907	56.7827	0.00444261
30.5755	-0.000585399	43.7601	0.000226636	0.00353912	56.8477	0.00452175
30.5971	-0.000586181	43.8188	0.000221781	0.00345881	56.9127	0.00460117
30.6187	-0.000586981	43.8775	0.000216872	0.00337823	56.9777	0.00468074
30.6403	-0.000587798	43.9362	0.000211913	0.00329749	57.0427	0.00476033
30.6619	-0.000588634	43.9949	0.000206908	0.00321667	57.1077	0.00483978
30.6835	-0.000589489	44.0536	0.000201863	0.00313587	57.1727	0.00491892
30.705	-0.000590364	44.1123	0.000196781	0.00305522	57.2377	0.00499759
30.7266	-0.000591258	44.1709	0.000191668	0.0029748	57.3027	0.00507559
30.7482	-0.000592174	44.2296	0.000186526	0.00289473	57.3677	0.00515273
30.7698	-0.00059311	44.2883	0.00018136	0.00281512	57.4327	0.00522883
30.7914	-0.000594068	44.347	0.000176175	0.00273607	57.4977	0.00530367
30.8129	-0.000595049	44.4057	0.000170976	0.00265768	57.5627	0.00537705
30.8345	-0.000596052	44.4644	0.000165768	0.00258007	57.6277	0.00544876
30.8561	-0.000597079	44.5231	0.000160559	0.00250333	57.6927	0.0055186
30.8777	-0.00059813	44.5818	0.000155354	0.00242758	57.7577	0.00558636
30.8993	-0.000599206	44.6405	0.000150158	0.0023529	57.8227	0.00565185
30.9209	-0.000600306	44.6992	0.000144981	0.00227941	57.8877	0.00571487
30.9424	-0.000601432	44.7579	0.000139832	0.00220721	57.9526	0.00577522
30.964	-0.000602585	44.8166	0.000134722	0.00213639	58.0176	0.00583271
30.9856	-0.000603764	44.8753	0.000129664	0.00206707	58.0826	0.00588715
31.0072	-0.000604971	44.934	0.00012467	0.00199934	58.1476	0.00593838
31.0288	-0.000606205	44.9927	0.000119752	0.00193329	58.2126	0.0059862
31.0504	-0.000607468	45.0514	0.000114926	0.00186902	58.2776	0.00603047
31.0719	-0.00060876	45.1101	0.000110202	0.00180662	58.3426	0.00607101
31.0935	-0.000610081	45.1687	0.000105595	0.00174618	58.4076	0.00610767
31.1151	-0.000611432	45.2274	0.000101118	0.00168776	58.4726	0.0061403
31.1367	-0.000612813	45.2861	9.6785e-05	0.00163146	58.5376	0.00616874
31.1583	-0.000614224	45.3448	9.26102e-05	0.00157732	58.6026	0.00619284
31.1799	-0.000615667	45.4035	8.86091e-05	0.00152541	58.6676	0.00621247
31.2014	-0.00061714	45.4622	8.47971e-05	0.00147578	58.7326	0.00622749
31.223	-0.000618645	45.5209	8.11903e-05	0.00142848	58.7976	0.00623777
31.2446	-0.000620181	45.5796	7.78061e-05	0.00138353	58.8626	0.00624319
31.2662	-0.000621749	45.6383	7.46612e-05	0.00134097	58.9276	0.00624365
31.2878	-0.000623349	45.697	7.17727e-05	0.0013008	58.9926	0.00623906
31.3094	-0.000624981	45.7557	6.91566e-05	0.00126304	59.0576	0.00622934
31.3309	-0.000626644	45.8144	6.68278e-05	0.00122768	59.1226	0.00621444
31.3525	-0.000628339	45.8731	6.48001e-05	0.0011947	59.1876	0.00619432
31.3741	-0.000630067	45.9318	6.30863e-05	0.0011641	59.2526	0.00616899
31.3957	-0.000631826	45.9905	6.16979e-05	0.00113585	59.3175	0.00613845
31.4173	-0.000633618	46.0492	6.06446e-05	0.00110992	59.3825	0.00610277
31.4388	-0.000635441	46.1079	5.99343e-05	0.00108628	59.4475	0.006062
31.4604	-0.000637296	46.1665	5.95729e-05	0.00106487	59.5125	0.00601623
31.482	-0.000639183	46.2252	5.95648e-05	0.00104564	59.5775	0.00596557
31.5036	-0.000641101	46.2839	5.99124e-05	0.00102855	59.6425	0.00591012
31.5252	-0.000643051	46.3426	6.06158e-05	0.00101352	59.7075	0.00585003
31.5468	-0.000645032	46.4013	6.1673e-05	0.00100049	59.7725	0.00578543
31.5683	-0.000647045	46.46	6.30793e-05	0.000989386	59.8375	0.00571649
31.5899	-0.000649089	46.5187	6.48277e-05	0.000980134	59.9025	0.00564336
31.6115	-0.000651164	46.5774	6.69093e-05	0.000972652	59.9675	0.00556621
31.6331	-0.000653269	46.6361	6.93135e-05	0.000966853	60.0325	0.00548524
31.6547	-0.000655405	46.6948	7.20293e-05	0.000962644	60.0975	0.00540064
31.6763	-0.000657571	46.7535	7.50439e-05	0.000959929	60.1625	0.0053126
31.6978	-0.000659767	46.8122	7.83441e-05	0.000958605	60.2275	0.00522134
31.7194	-0.000661993	46.8709	8.19158e-05	0.000958571	60.2925	0.00512704
31.741	-0.000664248	46.9296	8.57438e-05	0.000959724	60.3575	0.00502993
31.7626	-0.000666532	46.9883	8.98123e-05	0.00096196	60.4225	0.0049302
31.7842	-0.000668845	47.047	9.4105e-05	0.000965178	60.4875	0.00482808
31.8058	-0.000671187	47.1056	9.86057e-05	0.000969274	60.5525	0.00472377
31.8273	-0.000673556	47.1643	0.000103299	0.000974151	60.6175	0.0046175
31.8489	-0.000675953	47.223	0.00010817	0.000979712	60.6825	0.00450949
31.8705	-0.000678377	47.2817	0.000113205	0.000985865	60.7474	0.00439996
31.8921	-0.000680828	47.3404	0.00011839	0.000992523	60.8124	0.00428916
31.9137	-0.000683305	47.3991	0.000123712	0.000999601	60.8774	0.0041773
31.9353	-0.000685808	47.4578	0.000129158	0.00100702	60.9424	0.00406463
31.9568	-0.000688337	47.5165	0.000134715	0.00101471	61.0074	0.00395137
31.9784	-0.00069089	47.5752	0.000140373	0.0010226	61.0724	0.00383775
32	-0.000693469	47.6339	0.000146122	0.00103063	61.1374	0.003724
32.0216	-0.000696071	47.6926	0.000151953	0.00103874	61.2024	0.00361033
32.0432	-0.000698696	47.7513	0.000157857	0.00104688	61.2674	0.00349695
32.0647	-0.000701344	47.81	0.000163827	0.00105501	61.3324	0.00338406
32.0863	-0.000704014	47.8687	0.000169857	0.00106308	61.3974	0.00327184
32.1079	-0.000706706	47.9274	0.000175944	0.00107105	61.4624	0.00316046
32.1295	-0.000709418	47.9861	0.000182085	0.00107891	61.5274	0.00305006
32.1511	-0.000712151	48.0448	0.00018828	0.00108661	61.5924	0.0029408
32.1727	-0.000714902	48.1034	0.00019453	0.00109413	61.6574	0.00283278
32.1942	-0.000717673	48.1621	0.000200841	0.00110146	61.7224	0.00272612
32.2158	-0.000720462	48.2208	0.000207217	0.00110858	61.7874	0.0026209
32.2374	-0.000723267	48.2795	0.000213665	0.00111547	61.8524	0.00251723
32.259	-0.000726089	48.3382	0.000220195	0.00112215	61.9174	0.00241519
32.2806	-0.000728927	48.3969	0.000226814	0.0011286	61.9824	0.00231487
32.3022	-0.000731779	48.4556	0.000233534	0.00113483	62.0474	0.00221633
32.3237	-0.000734645	48.5143	0.000240364	0.00114086	62.1123	0.00211968
32.3453	-0.000737523	48.573	0.000247314	0.0011467	62.1773	0.00202498
32.3669	-0.000740414	48.6317	0.000254397	0.00115237	62.2423	0.00193232
32.3885	-0.000743315	48.6904	0.000261624	0.00115788	62.3073	0.00184179
32.4101	-0.000746226	48.7491	0.000269005	0.00116324	62.3723	0.00175347
32.4317	-0.000749146	48.8078	0.000276553	0.00116849	62.4373	0.00166745
32.4532	-0.000752073	48.8665	0.000284279	0.00117363	62.5023	0.00158381
32.4748	-0.000755007	48.9252	0.000292195	0.00117869	62.5673	0.00150265
32.4964	-0.000757946	48.9839	0.00030031	0.0011837	62.6323	0.00142403
32.518	-0.000760889	49.0426	0.000308635	0.00118865	62.6973	0.00134803
32.5396	-0.000763834	49.1012	0.000317181	0.00119358	62.7623	0.00127471
32.5612	-0.000766781	49.1599	0.000325959	0.00119849	62.8273	0.00120413
32.5827	-0.000769728	49.2186	0.000334981	0.00120341	62.8923	0.00113635
32.6043	-0.000772675	49.2773	0.000344261	0.00120833	62.9573	0.00107141
32.6259	-0.000775619	49.336	0.000353814	0.00121328	63.0223	0.00100936
32.6475	-0.000778559	49.3947	0.000363653	0.00121825	63.0873	0.000950229
32.6691	-0.000781495	49.4534	0.000373795	0.00122327	63.1523	0.000894031
32.6906	-0.000784424	49.5121	0.000384255	0.00122833	63.2173	0.000840779
32.7122	-0.000787347	49.5708	0.000395049	0.00123344	63.2823	0.000790479
32.7338	-0.00079026	49.6295	0.000406192	0.0012386	63.3473	0.000743127
32.7554	-0.000793164	49.6882	0.000417702	0.00124381	63.4123	0.000698715
32.777	-0.000796057	49.7469	0.000429594	0.00124906	63.4773	0.000657231
32.7986	-0.000798937	49.8056	0.000441884	0.00125435	63.5422	0.000618655
32.8201	-0.000801804	49.8643	0.000454589	0.00125967	63.6072	0.000582957
32.8417	-0.000804656	49.923	0.000467726	0.001265	63.6722	0.000550099
32.8633	-0.000807491	49.9817	0.000481311	0.00127034	63.7372	0.000520042
32.8849	-0.00081031	50.0404	0.000495361	0.00127565	63.8022	0.000492735
32.9065	-0.00081311	50.099	0.000509893	0.00128091	63.8672	0.000468116
32.9281	-0.000815891	50.1577	0.000524924	0.00128611	63.9322	0.000446117
32.9496	-0.000818651	50.2164	0.000540473	0.0012912	63.9972	0.000426659
32.9712	-0.00082139	50.2751	0.000556558	0.00129617	64.0622	0.000409655
32.9928	-0.000824106	50.3338	0.000573196	0.00130099	64.1272	0.00039501
33.0144	-0.000826798	50.3925	0.000590407	0.00130561	64.1922	0.000382621
33.036	-0.000829467	50.4512	0.000608208	0.00131003	64.2572	0.000372379
33.0576	-0.00083211	50.5099	0.000626617	0.0013142	64.3222	0.000364165
33.0791	-0.000834727	50.5686	0.000645654	0.00131809	64.3872	0.00035785
33.1007	-0.000837318	50.6273	0.000665338	0.00132169	64.4522	0.000353295
33.1223	-0.000839881	50.686	0.000685689	0.00132496	64.5172	0.000350351
33.1439	-0.000842416	50.7447	0.000706728	0.00132788	64.5822	0.000348864
33.1655	-0.000844923	50.8034	0.000728474	0.00133043	64.6472	0.000348675
33.1871	-0.000847401	50.8621	0.000750948	0.0013326	64.7122	0.000349628
33.2086	-0.000849849	50.9208	0.000774168	0.00133438	64.7772	0.000351568
33.2302	-0.000852268	50.9795	0.000798152	0.00133574	64.8422	0.000354343
33.2518	-0.000854656	51.0382	0.000822918	0.00133669	64.9071	0.000357807
33.2734	-0.000857014	51.0968	0.000848483	0.00133721	64.9721	0.000361823
33.295	-0.000859341	51.1555	0.000874867	0.0013373	65.0371	0.000366261
33.3165	-0.000861636	51.2142	0.000902086	0.00133694	65.1021	0.000371004
33.3381	-0.000863901	51.2729	0.000930158	0.00133616	65.1671	0.000375943
33.3597	-0.000866134	51.3316	0.000959098	0.00133494	65.2321	0.000380984
33.3813	-0.000868336	51.3903	0.000988922	0.00133329	65.2971	0.000386045
33.4029	-0.000870506	51.449	0.00101964	0.00133122	65.3621	0.00039106
33.4245	-0.000872645	51.5077	0.00105127	0.00132875	65.4271	0.000395977
33.446	-0.000874752	51.5664	0.00108382	0.00132587	65.4921	0.000400756
33.4676	-0.000876827	51.6251	0.00111731	0.00132262	65.5571	0.000405368
33.4892	-0.00087887	51.6838	0.00115173	0.001319	65.6221	0.000409791
33.5108	-0.000880881	51.7425	0.0011871	0.00131504	65.6871	0.000414015
33.5324	-0.000882861	51.8012	0.00122343	0.00131076	65.7521	0.00041804
33.554	-0.000884809	51.8599	0.00126073	0.00130618	65.8171	0.00042187
33.5755	-0.000886724	51.9186	0.001299	0.00130132	65.8821	0.000425515
33.5971	-0.000888608	51.9773	0.00133823	0.00129622	65.9471	0.000428991
33.6187	-0.00089046	52.036	0.00137844	0.0012909	66.0121	0.000432315
33.6403	-0.00089228	52.0946	0.00141962	0.0012854	66.0771	0.00043551
33.6619	-0.000894069	52.1533	0.00146177	0.00127975	66.1421	0.000438602
33.6835	-0.000895826	52.212	0.00150488	0.00127399	66.2071	0.000441626
33.705	-0.000897552	52.2707	0.00154895	0.00126816	66.2721	0.000444622
33.7266	-0.000899247	52.3294	0.00159396	0.0012623	66.337	0.000447635
33.7482	-0.000900911	52.3881	0.0016399	0.00125644	66.402	0.000450708
33.7698	-0.000902544	52.4468	0.00168676	0.0012506	66.467	0.000453879
33.7914	-0.000904146	52.5055	0.00173453	0.00124484	66.532	0.000457184
33.8129	-0.000905718	52.5642	0.00178317	0.00123917	66.597	0.000460653
33.8345	-0.000907259	52.6229	0.00183267	0.00123363	66.662	0.00046431
33.8561	-0.000908771	52.6816	0.00188301	0.00122823	66.727	0.000468174
33.8777	-0.000910253	52.7403	0.00193414	0.00122302	66.792	0.000472257
33.8993	-0.000911705	52.799	0.00198606	0.001218	66.857	0.000476566
33.9209	-0.000913127	52.8577	0.00203871	0.00121319	66.922	0.000481106
33.9424	-0.000914521	52.9164	0.00209207	0.00120861	66.987	0.000485882
33.964	-0.000915886	52.9751	0.00214611	0.00120428	67.052	0.000490892
33.9856	-0.000917223	53.0337	0.00220077	0.00120019	67.117	0.000496134
34.0072	-0.000918531	53.0924	0.00225602	0.00119637	67.182	0.000501599
34.0288	-0.000919812	53.1511	0.00231182	0.00119281	67.247	0.00050727
34.0504	-0.000921065	53.2098	0.00236812	0.00118953	67.312	0.000513123
34.0719	-0.000922291	53.2685	0.00242487	0.00118651	67.377	0.000519128
34.0935	-0.00092349	53.3272	0.00248201	0.00118375	67.442	0.000525247
34.1151	-0.000924661	53.3859	0.00253949	0.00118126	67.507	0.000531437
34.1367	-0.000925807	53.4446	0.00259727	0.00117903	67.572	0.00053765
34.1583	-0.000926926	53.5033	0.00265528	0.00117704	67.637	0.000543835
34.1799	-0.000928019	53.562	0.00271346	0.00117528	67.7019	0.00054994
34.2014	-0.000929086	53.6207	0.00277176	0.00117375	67.7669	0.000555912
34.223	-0.000930127	53.6794	0.00283012	0.00117242	67.8319	0.000561701
34.2446	-0.000931143	53.7381	0.00288848	0.0011713	67.8969	0.000567258
34.2662	-0.000932135	53.7968	0.00294678	0.00117034	67.9619	0.000572541
34.2878	-0.000933101	53.8555	0.00300496	0.00116955	68.0269	0.000577507
34.3094	-0.000934042	53.9142	0.00306297	0.00116891	68.0919	0.000582122
34.3309	-0.00093496	53.9729	0.00312073	0.00116839	68.1569	0.000586363
34.3525	-0.000935852	54.0315	0.0031782	0.00116798	68.2219	0.00059021
34.3741	-0.000936721	54.0902	0.00323532	0.00116767	68.2869	0.000593656
34.3957	-0.000937565	54.1489	0.00329201	0.00116744	68.3519	0.000596699
34.4173	-0.000938386	54.2076	0.00334823	0.00116727	68.4169	0.000599342
34.4388	-0.000939182	54.2663	0.00340392	0.00116714	68.4819	0.000601595
34.4604	-0.000939955	54.325	0.003459	0.00116705	68.5469	0.000603471
34.482	-0.000940703	54.3837	0.00351342	0.00116698	68.6119	0.00060499
34.5036	-0.000941428	54.4424	0.00356713	0.00116692	68.6769	0.000606174
34.5252	-0.00094213	54.5011	0.00362004	0.00116687	68.7419	0.00060705
34.5468	-0.000942807	54.5598	0.00367211	0.00116681	68.8069	0.000607649
34.5683	-0.00094346	54.6185	0.00372327	0.00116675	68.8719	0.000608002
34.5899	-0.00094409	54.6772	0.00377345	0.00116668	68.9369	0.000608147
34.6115	-0.000944695	54.7359	0.00382259	0.00116662	69.0019	0.000608129
34.6331	-0.000945276	54.7946	0.00387064	0.00116656	69.0669	0.000607994
34.6547	-0.000945833	54.8533	0.00391753	0.00116651	69.1318	0.000607794
34.6763	-0.000946366	54.912	0.0039632	0.00116647	69.1968	0.000607583
34.6978	-0.000946874	54.9707	0.00400759	0.00116646	69.2618	0.000607409
34.7194	-0.000947357	55.0293	0.00405064	0.00116649	69.3268	0.000607321
34.741	-0.000947815	55.088	0.00409229	0.00116657	69.3918	0.00060736
34.7626	-0.000948247	55.1467	0.00413248	0.00116672	69.4568	0.000607565
34.7842	-0.000948654	55.2054	0.00417117	0.00116694	69.5218	0.00060797
34.8058	-0.000949036	55.2641	0.0042083	0.00116725	69.5868	0.000608601
34.8273	-0.000949392	55.3228	0.00424381	0.00116767	69.6518	0.000609475
34.8489	-0.000949721	55.3815	0.00427767	0.00116821	69.7168	0.000610604
34.8705	-0.000950025	55.4402	0.00430982	0.00116889	69.7818	0.000611995
34.8921	-0.000950302	55.4989	0.00434021	0.00116972	69.8468	0.000613651
34.9137	-0.000950553	55.5576	0.0043688	0.00117072	69.9118	0.000615572
34.9353	-0.000950777	55.6163	0.00439554	0.00117191	69.9768	0.00061775
34.9568	-0.000950974	55.675	0.0044204	0.00117331	70.0418	0.000620173
34.9784	-0.000951144	55.7337	0.00444333	0.00117494	70.1068	0.000622822
35	-0.000951286	55.7924	0.0044643	0.00117681	70.1718	0.000625675
35.0216	-0.0009514	55.8511	0.00448328	0.00117894	70.2368	0.000628704
35.0432	-0.000951487	55.9098	0.00450023	0.00118136	70.3018	0.000631879
35.0647	-0.000951545	55.9685	0.00451513	0.00118408	70.3668	0.000635162
35.0863	-0.000951574	56.0271	0.00452795	0.00118712	70.4318	0.000638511
35.1079	-0.000951573	56.0858	0.00453869	0.00119047	70.4968	0.000641877
35.1295	-0.000951544	56.1445	0.00454733	0.00119417	70.5617	0.000645207
35.1511	-0.000951485	56.2032	0.00455386	0.0011982	70.6267	0.000648447
35.1727	-0.000951396	56.2619	0.00455827	0.00120258	70.6917	0.00065154
35.1942	-0.000951276	56.3206	0.00456057	0.00120731	70.7567	0.000654426
35.2158	-0.000951126	56.3793	0.00456074	0.00121239	70.8217	0.000657049
35.2374	-0.000950945	56.438	0.0045588	0.00121782	70.8867	0.000659357
35.259	-0.000950733	56.4967	0.00455476	0.0012236	70.9517	0.000661306
35.2806	-0.00095049	56.5554	0.00454862	0.00122971	71.0167	0.000662865
35.3022	-0.000950215	56.6141	0.00454039	0.00123616	71.0817	0.000664012
35.3237	-0.00094991	56.6728	0.00453011	0.00124292	71.1467	0.000664737
35.3453	-0.000949573	56.7315	0.00451778	0.00125	71.2117	0.000665036
35.3669	-0.000949204	56.7902	0.00450344	0.00125736	71.2767	0.000664908
35.3885	-0.000948804	56.8489	0.00448711	0.001265	71.3417	0.00066436
35.4101	-0.000948373	56.9076	0.00446883	0.00127291	71.4067	0.000663398
35.4317	-0.00094791	56.9663	0.00444863	0.00128105	71.4717	0.000662033
35.4532	-0.000947416	57.0249	0.00442654	0.00128941	71.5367	0.000660279
35.4748	-0.00094689	57.0836	0.00440262	0.00129796	71.6017	0.000658151
35.4964	-0.000946333	57.1423	0.00437689	0.00130668	71.6667	0.000655672
35.518	-0.000945744	57.201	0.0043494	0.00131554	71.7317	0.000652867
35.5396	-0.000945124	57.2597	0.0043202	0.0013245	71.7967	0.000649771
35.5612	-0.000944473	57.3184	0.00428934	0.00133354	71.8617	0.000646423
35.5827	-0.000943791	57.3771	0.00425687	0.00134262	71.9266	0.000642869
35.6043	-0.000943078	57.4358	0.00422284	0.00135171	71.9916	0.000639159
35.6259	-0.000942333	57.4945	0.0041873	0.00136077	72.0566	0.000635345
35.6475	-0.000941558	57.5532	0.00415033	0.00136978	72.1216	0.000631482
35.6691	-0.000940752	57.6119	0.00411196	0.00137869	72.1866	0.000627626
35.6906	-0.000939916	57.6706	0.00407226	0.00138749	72.2516	0.000623837
35.7122	-0.000939049	57.7293	0.00403129	0.00139614	72.3166	0.000620173
35.7338	-0.000938152	57.788	0.00398912	0.00140461	72.3816	0.000616692
35.7554	-0.000937226	57.8467	0.00394579	0.00141288	72.4466	0.000613446
35.777	-0.000936269	57.9054	0.00390138	0.00142092	72.5116	0.000610481
35.7986	-0.000935284	57.964	0.00385595	0.00142871	72.5766	0.000607836
35.8201	-0.000934269	58.0227	0.00380956	0.00143623	72.6416	0.000605543
35.8417	-0.000933226	58.0814	0.00376228	0.00144346	72.7066	0.000603626
35.8633	-0.000932155	58.1401	0.00371415	0.00145038	72.7716	0.0006021
35.8849	-0.000931055	58.1988	0.00366526	0.001457	72.8366	0.000600975
35.9065	-0.000929928	58.2575	0.00361566	0.00146329	72.9016	0.000600253
35.9281	-0.000928774	58.3162	0.00356541	0.00146925	72.9666	0.000599929
35.9496	-0.000927593	58.3749	0.00351457	0.00147487	73.0316	0.000599996
35.9712	-0.000926385	58.4336	0.0034632	0.00148016	73.0966	0.000600445
35.9928	-0.000925152	58.4923	0.00341138	0.00148512	73.1616	0.000601263
36.0144	-0.000923893	58.551	0.00335914	0.00148974	73.2266	0.000602434
36.036	-0.000922609	58.6097	0.00330657	0.00149403	73.2916	0.000603932
36.0576	-0.000921301	58.6684	0.00325372	0.001498	73.3565	0.000605722
36.0791	-0.00091997	58.7271	0.00320065	0.00150165	73.4215	0.000607761
36.1007	-0.000918614	58.7858	0.00314742	0.001505	73.4865	0.000609997
36.1223	-0.000917237	58.8445	0.00309411	0.00150806	73.5515	0.000612372
36.1439	-0.000915837	58.9032	0.00304076	0.00151084	73.6165	0.000614819
36.1655	-0.000914416	58.9618	0.00298744	0.00151336	73.6815	0.000617271
36.1871	-0.000912974	59.0205	0.00293421	0.00151563	73.7465	0.000619657
36.2086	-0.000911512	59.0792	0.00288113	0.00151767	73.8115	0.000621912
36.2302	-0.000910031	59.1379	0.00282825	0.00151949	73.8765	0.000623981
36.2518	-0.000908531	59.1966	0.00277563	0.0015211	73.9415	0.000625817
36.2734	-0.000907013	59.2553	0.00272333	0.00152251	74.0065	0.000627386
36.295	-0.000905478	59.314	0.0026714	0.00152374	74.0715	0.000628666
36.3165	-0.000903926	59.3727	0.00261989	0.00152481	74.1365	0.000629644
36.3381	-0.000902358	59.4314	0.00256886	0.00152572	74.2015	0.000630315
36.3597	-0.000900775	59.4901	0.00251834	0.00152649	74.2665	0.000630679
36.3813	-0.000899177	59.5488	0.0024684	0.00152713	74.3315	0.00063074
36.4029	-0.000897565	59.6075	0.00241908	0.00152765	74.3965	0.000630507
36.4245	-0.00089594	59.6662	0.00237042	0.00152806	74.4615	0.000629992
36.446	-0.000894301	59.7249	0.00232246	0.00152836	74.5265	0.000629215
36.4676	-0.00089265	59.7836	0.00227525	0.00152857	74.5915	0.000628201
36.4892	-0.000890987	59.8423	0.00222882	0.00152868	74.6565	0.000626978
36.5108	-0.000889313	59.901	0.00218321	0.00152872	74.7214	0.00062558
36.5324	-0.000887628	59.9596	0.00213845	0.00152867	74.7864	0.000624047
36.554	-0.000885933	60.0183	0.00209456	0.00152855	74.8514	0.000622417
36.5755	-0.000884228	60.077	0.00205156	0.00152836	74.9164	0.000620733
36.5971	-0.000882514	60.1357	0.00200949	0.0015281	74.9814	0.000619038
36.6187	-0.000880791	60.1944	0.00196835	0.00152777	75.0464	0.00061738
36.6403	-0.000879061	60.2531	0.00192817	0.00152737	75.1114	0.000615813
36.6619	-0.000877322	60.3118	0.00188896	0.00152689	75.1764	0.000614394
36.6835	-0.000875577	60.3705	0.00185073	0.00152633	75.2414	0.000613183
36.705	-0.000873825	60.4292	0.0018135	0.00152569	75.3064	0.000612238
36.7266	-0.000872066	60.4879	0.00177727	0.00152495	75.3714	0.000611611
36.7482	-0.000870303	60.5466	0.00174206	0.00152411	75.4364	0.000611353
36.7698	-0.000868534	60.6053	0.00170785	0.00152317	75.5014	0.000611507
36.7914	-0.00086676	60.664	0.00167466	0.00152212	75.5664	0.000612111
36.8129	-0.000864983	60.7227	0.00164249	0.00152095	75.6314	0.000613192
36.8345	-0.000863202	60.7814	0.00161133	0.00151967	75.6964	0.000614767
36.8561	-0.000861418	60.8401	0.00158118	0.00151828	75.7614	0.000616846
36.8777	-0.000859632	60.8988	0.00155204	0.00151676	75.8264	0.000619431
36.8993	-0.000857844	60.9574	0.00152388	0.00151513	75.8914	0.00062252
36.9209	-0.000856054	61.0161	0.00149671	0.00151337	75.9564	0.00062611
36.9424	-0.000854264	61.0748	0.00147052	0.0015115	76.0214	0.000630197
36.964	-0.000852473	61.1335	0.00144528	0.00150952	76.0864	0.000634775
36.9856	-0.000850682	61.1922	0.00142098	0.00150743	76.1513	0.000639831
37.0072	-0.000848893	61.2509	0.0013976	0.00150524	76.2163	0.000645344
37.0288	-0.000847104	61.3096	0.00137513	0.00150295	76.2813	0.000651284
37.0504	-0.000845318	61.3683	0.00135354	0.00150057	76.3463	0.000657611
37.0719	-0.000843534	61.427	0.00133282	0.0014981	76.4113	0.000664279
37.0935	-0.000841754	61.4857	0.00131294	0.00149556	76.4763	0.000671237
37.1151	-0.000839977	61.5444	0.00129389	0.00149294	76.5413	0.000678423
37.1367	-0.000838204	61.6031	0.00127562	0.00149025	76.6063	0.000685773
37.1583	-0.000836437	61.6618	0.00125813	0.00148749	76.6713	0.000693213
37.1799	-0.000834676	61.7205	0.00124139	0.00148467	76.7363	0.00070067
37.2014	-0.000832921	61.7792	0.00122536	0.0014818	76.8013	0.000708068
37.223	-0.000831173	61.8379	0.00121003	0.00147887	76.8663	0.000715338
37.2446	-0.000829432	61.8966	0.00119537	0.0014759	76.9313	0.000722416
37.2662	-0.0008277	61.9552	0.00118134	0.0014729	76.9963	0.000729246
37.2878	-0.000825977	62.0139	0.00116794	0.00146987	77.0613	0.000735777
37.3094	-0.000824262	62.0726	0.00115514	0.00146682	77.1263	0.000741968
37.3309	-0.000822558	62.1313	0.00114292	0.00146376	77.1913	0.000747782
37.3525	-0.000820864	62.19	0.00113126	0.00146071	77.2563	0.000753187
37.3741	-0.000819181	62.2487	0.00112013	0.00145767	77.3213	0.000758156
37.3957	-0.000817509	62.3074	0.00110954	0.00145466	77.3863	0.000762665
37.4173	-0.000815848	62.3661	0.00109944	0.00145167	77.4513	0.000766701
37.4388	-0.0008142	62.4248	0.00108984	0.00144873	77.5162	0.000770253
37.4604	-0.000812565	62.4835	0.00108072	0.00144585	77.5812	0.000773318
37.482	-0.000810942	62.5422	0.00107206	0.00144303	77.6462	0.000775896
37.5036	-0.000809333	62.6009	0.00106384	0.00144028	77.7112	0.000777991
37.5252	-0.000807737	62.6596	0.00105606	0.00143762	77.7762	0.000779608
37.5468	-0.000806156	62.7183	0.00104869	0.00143506	77.8412	0.000780755
37.5683	-0.000804588	62.777	0.00104174	0.0014326	77.9062	0.00078145
37.5899	-0.000803036	62.8357	0.00103519	0.00143025	77.9712	0.000781721
37.6115	-0.000801498	62.8944	0.00102902	0.00142802	78.0362	0.000781609
37.6331	-0.000799976	62.953	0.00102324	0.00142591	78.1012	0.000781159
37.6547	-0.00079847	63.0117	0.00101784	0.00142393	78.1662	0.00078042
37.6763	-0.000796979	63.0704	0.0010128	0.00142208	78.2312	0.00077944
37.6978	-0.000795504	63.1291	0.00100813	0.00142035	78.2962	0.000778268
37.7194	-0.000794046	63.1878	0.00100381	0.00141875	78.3612	0.000776954
37.741	-0.000792603	63.2465	0.000999837	0.00141729	78.4262	0.000775552
37.7626	-0.000791177	63.3052	0.000996208	0.00141595	78.4912	0.000774113
37.7842	-0.000789767	63.3639	0.00099291	0.00141473	78.5562	0.000772683
37.8058	-0.000788373	63.4226	0.000989934	0.00141362	78.6212	0.000771304
37.8273	-0.000786995	63.4813	0.000987267	0.00141263	78.6862	0.000770006
37.8489	-0.000785633	63.54	0.000984897	0.00141174	78.7512	0.000768818
37.8705	-0.000784287	63.5987	0.000982809	0.00141096	78.8162	0.00076776
37.8921	-0.000782957	63.6574	0.000980985	0.00141027	78.8812	0.000766847
37.9137	-0.000781642	63.7161	0.000979411	0.00140967	78.9461	0.000766091
37.9353	-0.000780342	63.7748	0.000978068	0.00140917	79.0111	0.000765496
37.9568	-0.000779057	63.8335	0.000976941	0.00140874	79.0761	0.000765058
37.9784	-0.000777787	63.8921	0.00097601	0.0014084	79.1411	0.000764771
38	-0.000776531	63.9508	0.000975259	0.00140812	79.2061	0.000764621
38.0216	-0.00077529	64.0095	0.000974669	0.00140791	79.2711	0.00076459
38.0432	-0.000774062	64.0682	0.00097422	0.00140776	79.3361	0.000764657
38.0647	-0.000772849	64.1269	0.000973894	0.00140766	79.4011	0.000764797
38.0863	-0.000771649	64.1856	0.000973671	0.00140761	79.4661	0.000764983
38.1079	-0.000770461	64.2443	0.00097353	0.0014076	79.5311	0.000765182
38.1295	-0.000769287	64.303	0.000973452	0.00140764	79.5961	0.000765355
38.1511	-0.000768126	64.3617	0.000973416	0.00140772	79.6611	0.000765462
38.1727	-0.000766976	64.4204	0.000973404	0.00140783	79.7261	0.000765461
38.1942	-0.000765838	64.4791	0.000973394	0.00140798	79.7911	0.000765308
38.2158	-0.000764712	64.5378	0.000973367	0.00140817	79.8561	0.000764961
38.2374	-0.000763596	64.5965	0.000973305	0.00140839	79.9211	0.000764386
38.259	-0.000762492	64.6552	0.000973188	0.00140864	79.9861	0.000763556
38.2806	-0.000761397	64.7139	0.000973001	0.00140893	80.0511	0.000762454
38.3022	-0.000760312	64.7726	0.000972727	0.00140924	80.1161	0.000761064
38.3237	-0.000759236	64.8313	0.000972352	0.00140958	80.1811	0.000759377
38.3453	-0.000758168	64.8899	0.000971862	0.00140994	80.2461	0.000757383
38.3669	-0.00075711	64.9486	0.000971247	0.00141034	80.311	0.000755077
38.3885	-0.000756058	65.0073	0.000970493	0.00141076	80.376	0.000752452
38.4101	-0.000755015	65.066	0.00096959	0.00141122	80.441	0.0007495
38.4317	-0.000753978	65.1247	0.000968527	0.00141171	80.506	0.000746212
38.4532	-0.000752947	65.1834	0.000967295	0.00141224	80.571	0.000742577
38.4748	-0.000751923	65.2421	0.000965885	0.0014128	80.636	0.000738577
38.4964	-0.000750904	65.3008	0.000964293	0.0014134	80.701	0.000734198
38.518	-0.00074989	65.3595	0.000962514	0.00141403	80.766	0.000729426
38.5396	-0.000748881	65.4182	0.000960546	0.00141468	80.831	0.000724252
38.5612	-0.000747875	65.4769	0.000958389	0.00141536	80.896	0.000718676
38.5827	-0.000746874	65.5356	0.000956047	0.00141606	80.961	0.000712705
38.6043	-0.000745875	65.5943	0.000953523	0.00141676	81.026	0.000706356
38.6259	-0.000744879	65.653	0.000950825	0.00141748	81.091	0.000699645
38.6475	-0.000743885	65.7117	0.00094796	0.00141818	81.156	0.000692598
38.6691	-0.000742892	65.7704	0.00094494	0.00141887	81.221	0.000685247
38.6906	-0.0007419	65.8291	0.000941776	0.00141954	81.286	0.000677635
38.7122	-0.000740909	65.8877	0.000938481	0.00142017	81.351	0.000669817
38.7338	-0.000739917	65.9464	0.000935069	0.00142076	81.416	0.000661854
38.7554	-0.000738923	66.0051	0.000931553	0.0014213	81.481	0.000653814
38.777	-0.000737928	66.0638	0.00092795	0.00142178	81.546	0.000645764
38.7986	-0.000736931	66.1225	0.000924274	0.0014222	81.611	0.00063777
38.8201	-0.00073593	66.1812	0.000920543	0.00142256	81.676	0.000629897
38.8417	-0.000734925	66.2399	0.000916772	0.00142284	81.7409	0.000622204
38.8633	-0.000733915	66.2986	0.000912979	0.00142305	81.8059	0.000614747
38.8849	-0.0007329	66.3573	0.000909184	0.00142318	81.8709	0.000607571
38.9065	-0.000731878	66.416	0.000905405	0.00142325	81.9359	0.000600716
38.9281	-0.000730849	66.4747	0.000901662	0.00142325	82.0009	0.000594211
38.9496	-0.000729811	66.5334	0.000897975	0.00142319	82.0659	0.000588083
38.9712	-0.000728766	66.5921	0.000894364	0.00142308	82.1309	0.000582352
38.9928	-0.00072771	66.6508	0.000890847	0.00142293	82.1959	0.000577031
39.0144	-0.000726644	66.7095	0.000887442	0.00142276	82.2609	0.000572128
39.036	-0.000725567	66.7682	0.000884166	0.00142257	82.3259	0.000567646
39.0576	-0.000724478	66.8269	0.000881035	0.00142239	82.3909	0.000563584
39.0791	-0.000723377	66.8855	0.000878059	0.00142225	82.4559	0.000559938
39.1007	-0.000722262	66.9442	0.000875252	0.00142217	82.5209	0.000556703
39.1223	-0.000721134	67.0029	0.000872621	0.00142217	82.5859	0.000553869
39.1439	-0.000719991	67.0616	0.000870175	0.00142228	82.6509	0.00055142
39.1655	-0.000718834	67.1203	0.000867919	0.00142251	82.7159	0.000549339
39.1871	-0.000717661	67.179	0.000865855	0.0014229	82.7809	0.000547609
39.2086	-0.000716473	67.2377	0.000863987	0.00142345	82.8459	0.000546217
39.2302	-0.000715268	67.2964	0.000862314	0.00142418	82.9109	0.00054515
39.2518	-0.000714046	67.3551	0.000860837	0.00142512	82.9759	0.0005444
39.2734	-0.000712807	67.4138	0.000859554	0.00142628	83.0409	0.00054396
39.295	-0.00071155	67.4725	0.000858463	0.00142768	83.1058	0.000543822
39.3165	-0.000710276	67.5312	0.00085756	0.00142931	83.1708	0.000543976
39.3381	-0.000708985	67.5899	0.00085684	0.0014312	83.2358	0.000544408
39.3597	-0.000707675	67.6486	0.000856298	0.00143334	83.3008	0.000545105
39.3813	-0.000706347	67.7073	0.000855924	0.00143573	83.3658	0.000546053
39.4029	-0.000705	67.766	0.000855712	0.00143838	83.4308	0.000547237
39.4245	-0.000703635	67.8247	0.00085565	0.00144128	83.4958	0.000548638
39.446	-0.000702252	67.8833	0.000855727	0.00144443	83.5608	0.000550234
39.4676	-0.000700851	67.942	0.000855932	0.00144782	83.6258	0.000551998
39.4892	-0.000699432	68.0007	0.000856251	0.00145144	83.6908	0.000553896
39.5108	-0.000697995	68.0594	0.000856672	0.00145529	83.7558	0.000555897
39.5324	-0.000696539	68.1181	0.00085718	0.00145935	83.8208	0.000557968
39.554	-0.000695066	68.1768	0.000857761	0.0014636	83.8858	0.00056008
39.5755	-0.000693575	68.2355	0.000858399	0.00146802	83.9508	0.000562198
39.5971	-0.000692067	68.2942	0.00085908	0.0014726	84.0158	0.00056429
39.6187	-0.000690541	68.3529	0.00085979	0.0014773	84.0808	0.000566321
39.6403	-0.000688999	68.4116	0.000860514	0.00148211	84.1458	0.000568254
39.6619	-0.000687439	68.4703	0.000861238	0.00148698	84.2108	0.000570051
39.6835	-0.000685863	68.529	0.000861948	0.0014919	84.2758	0.000571679
39.705	-0.00068427	68.5877	0.00086263	0.00149683	84.3408	0.000573103
39.7266	-0.000682662	68.6464	0.000863269	0.00150172	84.4058	0.00057429
39.7482	-0.000681037	68.7051	0.000863854	0.00150657	84.4708	0.000575207
39.7698	-0.000679397	68.7638	0.000864371	0.00151132	84.5357	0.000575829
39.7914	-0.000677741	68.8225	0.000864812	0.00151595	84.6007	0.000576132
39.8129	-0.000676071	68.8811	0.000865168	0.00152044	84.6657	0.000576098
39.8345	-0.000674385	68.9398	0.000865432	0.00152475	84.7307	0.000575708
39.8561	-0.000672686	68.9985	0.0008656	0.00152886	84.7957	0.000574945
39.8777	-0.000670971	69.0572	0.000865669	0.00153274	84.8607	0.000573796
39.8993	-0.000669243	69.1159	0.000865636	0.00153638	84.9257	0.00057225
39.9209	-0.000667502	69.1746	0.000865502	0.00153977	84.9907	0.000570301
39.9424	-0.000665747	69.2333	0.000865268	0.00154288	85.0557	0.000567947
39.964	-0.000663979	69.292	0.00086494	0.00154571	85.1207	0.000565183
39.9856	-0.000662198	69.3507	0.00086452	0.00154825	85.1857	0.000562009
40.0072	-0.000660405	69.4094	0.000864017	0.00155049	85.2507	0.000558429
40.0288	-0.0006586	69.4681	0.000863437	0.00155244	85.3157	0.000554454
40.0504	-0.000656783	69.5268	0.00086279	0.0015541	85.3807	0.000550104
40.0719	-0.000654955	69.5855	0.000862085	0.00155547	85.4457	0.000545401
40.0935	-0.000653116	69.6442	0.000861334	0.00155655	85.5107	0.000540377
40.1151	-0.000651267	69.7029	0.000860546	0.00155735	85.5757	0.000535063
40.1367	-0.000649406	69.7616	0.000859734	0.00155788	85.6407	0.000529496
40.1583	-0.000647536	69.8202	0.00085891	0.00155815	85.7057	0.000523713
40.1799	-0.000645655	69.8789	0.000858085	0.00155819	85.7707	0.000517757
40.2014	-0.000643765	69.9376	0.000857272	0.001558	85.8357	0.000511674
40.223	-0.000641865	69.9963	0.000856482	0.00155761	85.9006	0.000505515
40.2446	-0.000639956	70.055	0.000855727	0.00155703	85.9656	0.000499336
40.2662	-0.000638039	70.1137	0.000855015	0.00155629	86.0306	0.000493192
40.2878	-0.000636112	70.1724	0.000854356	0.00155539	86.0956	0.000487139
40.3094	-0.000634177	70.2311	0.000853756	0.00155436	86.1606	0.000481233
40.3309	-0.000632234	70.2898	0.000853218	0.00155322	86.2256	0.000475533
40.3525	-0.000630282	70.3485	0.000852746	0.00155198	86.2906	0.000470094
40.3741	-0.000628324	70.4072	0.00085234	0.00155067	86.3556	0.000464969
40.3957	-0.000626358	70.4659	0.000852	0.00154931	86.4206	0.000460203
40.4173	-0.000624384	70.5246	0.000851723	0.00154792	86.4856	0.000455835
40.4388	-0.000622405	70.5833	0.000851506	0.00154653	86.5506	0.000451899
40.4604	-0.000620418	70.642	0.000851341	0.00154515	86.6156	0.000448426
40.482	-0.000618426	70.7007	0.000851223	0.00154381	86.6806	0.00044544
40.5036	-0.000616428	70.7594	0.00085114	0.00154253	86.7456	0.000442965
40.5252	-0.000614424	70.818	0.000851084	0.00154133	86.8106	0.000441019
40.5468	-0.000612414	70.8767	0.000851043	0.00154022	86.8756	0.000439615
40.5683	-0.0006104	70.9354	0.000851004	0.00153922	86.9406	0.000438763
40.5899	-0.00060838	70.9941	0.000850953	0.00153834	87.0056	0.000438462
40.6115	-0.000606356	71.0528	0.000850878	0.0015376	87.0706	0.000438702
40.6331	-0.000604327	71.1115	0.000850762	0.00153698	87.1356	0.000439469
40.6547	-0.000602294	71.1702	0.00085059	0.00153651	87.2006	0.000440739
40.6763	-0.000600256	71.2289	0.000850348	0.00153619	87.2656	0.000442488
40.6978	-0.000598214	71.2876	0.000850015	0.00153602	87.3305	0.00044469
40.7194	-0.000596169	71.3463	0.000849575	0.00153599	87.3955	0.000447318
40.741	-0.00059412	71.405	0.00084901	0.00153611	87.4605	0.000450347
40.7626	-0.000592067	71.4637	0.000848301	0.00153636	87.5255	0.000453749
40.7842	-0.00059001	71.5224	0.00084743	0.00153674	87.5905	0.00045749
40.8058	-0.00058795	71.5811	0.000846381	0.00153723	87.6555	0.00046153
40.8273	-0.000585887	71.6398	0.000845137	0.00153782	87.7205	0.000465826
40.8489	-0.00058382	71.6985	0.000843681	0.00153848	87.7855	0.000470329
40.8705	-0.000581751	71.7572	0.000841996	0.00153919	87.8505	0.000474989
40.8921	-0.000579678	71.8158	0.000840069	0.00153994	87.9155	0.000479758
40.9137	-0.000577602	71.8745	0.000837883	0.00154069	87.9805	0.000484585
40.9353	-0.000575524	71.9332	0.000835425	0.00154141	88.0455	0.000489419
40.9568	-0.000573442	71.9919	0.000832681	0.00154208	88.1105	0.000494213
40.9784	-0.000571357	72.0506	0.000829639	0.00154266	88.1755	0.000498927
41	-0.00056927	72.1093	0.000826287	0.00154312	88.2405	0.000503528
41.0216	-0.000567179	72.168	0.000822613	0.00154343	88.3055	0.000507997
41.0432	-0.000565085	72.2267	0.000818607	0.00154356	88.3705	0.000512323
41.0647	-0.000562988	72.2854	0.00081426	0.00154347	88.4355	0.00051651
41.0863	-0.000560887	72.3441	0.000809566	0.00154314	88.5005	0.000520569
41.1079	-0.000558782	72.4028	0.000804519	0.00154255	88.5655	0.000524521
41.1295	-0.000556674	72.4615	0.000799117	0.00154167	88.6305	0.000528398
41.1511	-0.000554561	72.5202	0.000793362	0.00154047	88.6955	0.000532244
41.1727	-0.000552443	72.5789	0.000787256	0.00153895	88.7604	0.000536113
41.1942	-0.000550321	72.6376	0.000780806	0.0015371	88.8254	0.000540075
41.2158	-0.000548193	72.6963	0.000774022	0.0015349	88.8904	0.000544209
41.2374	-0.000546059	72.755	0.000766918	0.00153236	88.9554	0.0005486
41.259	-0.000543919	72.8136	0.000759511	0.00152947	89.0204	0.000553336
41.2806	-0.000541772	72.8723	0.000751823	0.00152625	89.0854	0.000558505
41.3022	-0.000539617	72.931	0.000743877	0.0015227	89.1504	0.000564191
41.3237	-0.000537454	72.9897	0.000735698	0.00151884	89.2154	0.000570475
41.3453	-0.000535283	73.0484	0.000727312	0.0015147	89.2804	0.000577427
41.3669	-0.000533103	73.1071	0.00071875	0.0015103	89.3454	0.000585108
41.3885	-0.000530912	73.1658	0.000710039	0.00150566	89.4104	0.000593569
41.4101	-0.000528711	73.2245	0.00070121	0.00150084	89.4754	0.000602849
41.4317	-0.0005265	73.2832	0.000692295	0.00149586	89.5404	0.000612975
41.4532	-0.000524276	73.3419	0.000683323	0.00149076	89.6054	0.000623964
41.4748	-0.000522041	73.4006	0.000674328	0.00148558	89.6704	0.000635824
41.4964	-0.000519792	73.4593	0.000665342	0.00148037	89.7354	0.000648556
41.518	-0.00051753	73.518	0.000656394	0.00147517	89.8004	0.000662151
41.5396	-0.000515255	73.5767	0.000647518	0.00147002	89.8654	0.000676591
41.5612	-0.000512964	73.6354	0.00063874	0.00146498	89.9304	0.000691851
41.5827	-0.000510658	73.6941	0.000630091	0.00146008	89.9954	0.000707898
41.6043	-0.000508337	73.7528	0.000621598	0.00145537	90.0604	0.000724691
41.6259	-0.000505999	73.8114	0.000613284	0.00145088	90.1253	0.000742182
41.6475	-0.000503644	73.8701	0.000605175	0.00144664	90.1903	0.000760324
41.6691	-0.000501272	73.9288	0.000597291	0.0014427	90.2553	0.000779067
41.6906	-0.000498882	73.9875	0.000589651	0.00143908	90.3203	0.000798361
41.7122	-0.000496473	74.0462	0.000582274	0.00143581	90.3853	0.000818157
41.7338	-0.000494045	74.1049	0.000575175	0.00143291	90.4503	0.000838406
41.7554	-0.000491597	74.1636	0.000568366	0.0014304	90.5153	0.000859058
41.777	-0.000489129	74.2223	0.000561855	0.00142829	90.5803	0.000880065
41.7986	-0.00048664	74.281	0.00055565	0.00142659	90.6453	0.000901381
41.8201	-0.00048413	74.3397	0.000549756	0.0014253	90.7103	0.000922962
41.8417	-0.000481599	74.3984	0.000544176	0.00142441	90.7753	0.00094477
41.8633	-0.000479045	74.4571	0.000538911	0.00142391	90.8403	0.000966768
41.8849	-0.000476468	74.5158	0.00053396	0.00142378	90.9053	0.000988919
41.9065	-0.000473869	74.5745	0.000529321	0.001424	90.9703	0.00101119
41.9281	-0.000471246	74.6332	0.000524991	0.00142452	91.0353	0.00103355
41.9496	-0.000468599	74.6919	0.000520963	0.00142532	91.1003	0.00105598
41.9712	-0.000465927	74.7506	0.00051723	0.00142636	91.1653	0.00107845
41.9928	-0.000463231	74.8092	0.000513783	0.00142761	91.2303	0.00110095
42.0144	-0.000460509	74.8679	0.000510612	0.00142903	91.2953	0.00112347
42.036	-0.000457761	74.9266	0.000507704	0.00143059	91.3603	0.00114602
42.0576	-0.000454988	74.9853	0.000505048	0.00143226	91.4253	0.00116858
42.0791	-0.000452188	75.044	0.000502631	0.00143402	91.4903	0.00119115
42.1007	-0.000449361	75.1027	0.00050044	0.00143582	91.5552	0.00121376
42.1223	-0.000446507	75.1614	0.000498462	0.00143765	91.6202	0.00124308
42.1439	-0.000443626	75.2201	0.000496686	0.00143948	91.6852	0.00127303
42.1655	-0.000440717	75.2788	0.000495097	0.00144129	91.7502	0.00130269
42.1871	-0.000437781	75.3375	0.000493684	0.00144304	91.8152	0.00133204
42.2086	-0.000434816	75.3962	0.000492434	0.00144471	91.8802	0.00136109
42.2302	-0.000431824	75.4549	0.000491334	0.00144629	91.9452	0.0013899
42.2518	-0.000428804	75.5136	0.000490369	0.00144776	92.0102	0.00141852
42.2734	-0.000425757	75.5723	0.000489527	0.0014491	92.0752	0.00144701
42.295	-0.000422681	75.631	0.000488792	0.00145031	92.1402	0.00147541
42.3165	-0.000419579	75.6897	0.000488151	0.00145137	92.2052	0.00150378
42.3381	-0.000416448	75.7483	0.000487589	0.00145229	92.2702	0.00153216
42.3597	-0.000413291	75.807	0.000487093	0.00145306	92.3352	0.00156059
42.3813	-0.000410107	75.8657	0.00048665	0.00145368	92.4002	0.00158909
42.4029	-0.000406895	75.9244	0.000486248	0.00145416	92.4652	0.00161769
42.4245	-0.000403657	75.9831	0.000485877	0.0014545	92.5302	0.00164641
42.446	-0.000400393	76.0418	0.000485529	0.00145471	92.5952	0.00167527
42.4676	-0.000397102	76.1005	0.000485197	0.00145479	92.6602	0.00170426
42.4892	-0.000393785	76.1592	0.000484877	0.00145475	92.7252	0.00173342
42.5108	-0.000390442	76.2179	0.000484567	0.0014546	92.7902	0.00176273
42.5324	-0.000387073	76.2766	0.000484268	0.00145435	92.8552	0.00179221
42.554	-0.000383678	76.3353	0.000483985	0.00145402	92.9201	0.00182187
42.5755	-0.000380258	76.394	0.000483722	0.00145362	92.9851	0.0018517
42.5971	-0.000376812	76.4527	0.000483487	0.00145316	93.0501	0.0018817
42.6187	-0.00037334	76.5114	0.000483288	0.00145266	93.1151	0.00191188
42.6403	-0.000369843	76.5701	0.000483131	0.00145212	93.1801	0.00194224
42.6619	-0.000366322	76.6288	0.000483025	0.00145156	93.2451	0.00197276
42.6835	-0.000362775	76.6875	0.000482977	0.00145099	93.3101	0.00200346
42.705	-0.000359204	76.7461	0.000482993	0.00145041	93.3751	0.00203433
42.7266	-0.000355608	76.8048	0.000483078	0.00144982	93.4401	0.00206536
42.7482	-0.000351989	76.8635	0.000483238	0.00144922	93.5051	0.00209656
42.7698	-0.000348345	76.9222	0.000483478	0.00144861	93.5701	0.00212791
42.7914	-0.000344678	76.9809	0.000483804	0.001448	93.6351	0.00215942
42.8129	-0.000340987	77.0396	0.000484218	0.00144737	93.7001	0.00219107
42.8345	-0.000337273	77.0983	0.000484724	0.00144673	93.7651	0.00222286
42.8561	-0.000333537	77.157	0.000485323	0.00144609	93.8301	0.0022548
42.8777	-0.000329777	77.2157	0.000486017	0.00144545	93.8951	0.00228686
42.8993	-0.000325995	77.2744	0.000486807	0.0014448	93.9601	0.00231905
42.9209	-0.000322191	77.3331	0.000487691	0.00144417	94.0251	0.00235135
42.9424	-0.000318364	77.3918	0.000488669	0.00144354	94.0901	0.00238376
42.964	-0.000314516	77.4505	0.000489738	0.00144293	94.1551	0.00241628
42.9856	-0.000310645	77.5092	0.000490897	0.00144236	94.2201	0.0024489
43.0072	-0.000306753	77.5679	0.00049214	0.00144181	94.2851	0.0024816
43.0288	-0.000302839	77.6266	0.000493461	0.00144131	94.35	0.00251439
43.0504	-0.000298904	77.6853	0.000494854	0.00144087	94.415	0.00254725
43.0719	-0.000294947	77.7439	0.00049631	0.00144049	94.48	0.00258018
43.0935	-0.000290968	77.8026	0.000497819	0.00144018	94.545	0.00261317
43.1151	-0.000286968	77.8613	0.00049937	0.00143995	94.61	0.00264622
43.1367	-0.000282947	77.92	0.000500951	0.00143982	94.675	0.00267932
43.1583	-0.000278904	77.9787	0.000502549	0.00143981	94.74	0.00271246
43.1799	-0.00027484	78.0374	0.000504149	0.00143992	94.805	0.00274564
43.2014	-0.000270755	78.0961	0.000505738	0.00144016	94.87	0.00277885
43.223	-0.000266648	78.1548	0.000507299	0.00144056	94.935	0.0028121
43.2446	-0.000262519	78.2135	0.000508813	0.00144112	95	0.00284537
43.2662	-0.000258369	78.2722	0.000510265	0.00144185
43.2878	-0.000254196	78.3309	0.000511633	0.00144275
43.3094	-0.000250002	78.3896	0.000512898	0.00144382
43.3309	-0.000245786	78.4483	0.00051404	0.00144508
43.3525	-0.000241548	78.507	0.00051504	0.00144651
43.3741	-0.000237286	78.5657	0.000515879	0.00144812
43.3957	-0.000233003	78.6244	0.00051654	0.0014499
43.4173	-0.000228695	78.6831	0.000517009	0.00145185
43.4388	-0.000224365	78.7417	0.00051727	0.00145396
43.4604	-0.00022001	78.8004	0.000517312	0.00145621
43.482	-0.000215632	78.8591	0.000517123	0.00145861
43.5036	-0.00021123	78.9178	0.000516693	0.00146112
43.5252	-0.000206803	78.9765	0.000516011	0.00146373
43.5468	-0.000202351	79.0352	0.00051507	0.00146642
43.5683	-0.000197874	79.0939	0.000513861	0.00146917
43.5899	-0.000193371	79.1526	0.000512376	0.00147194
43.6115	-0.000188842	79.2113	0.000510611	0.00147472
43.6331	-0.000184287	79.27	0.000508557	0.00147748
43.6547	-0.000179705	79.3287	0.000506209	0.00148019
43.6763	-0.000175096	79.3874	0.000503561	0.00148283
43.6978	-0.00017046	79.4461	0.000500609	0.00148538
43.7194	-0.000165796	79.5048	0.000497349	0.00148782
43.741	-0.000161103	79.5635	0.000493781	0.00149014
43.7626	-0.000156382	79.6222	0.000489905	0.0014923
43.7842	-0.000151632	79.6809	0.000485726	0.0014943
43.8058	-0.000146852	79.7395	0.000481249	0.00149611
43.8273	-0.000142042	79.7982	0.000476483	0.00149773
43.8489	-0.000137201	79.8569	0.000471439	0.00149914
43.8705	-0.000132328	79.9156	0.000466129	0.00150032
43.8921	-0.000127424	79.9743	0.00046057	0.00150128
43.9137	-0.000122487	80.033	0.000454779	0.00150199
43.9353	-0.000117517	80.0917	0.000448775	0.00150246
43.9568	-0.000112513	80.1504	0.000442578	0.00150269
43.9784	-0.000107474	80.2091	0.000436206	0.00150266
44	-0.0001024	80.2678	0.000429678	0.00150238
44.0216	-9.72903e-05	80.3265	0.000423013	0.00150185
44.0432	-9.21436e-05	80.3852	0.000416229	0.00150106
44.0647	-8.69595e-05	80.4439	0.000409341	0.00150001
44.0863	-8.17373e-05	80.5026	0.000402368	0.0014987
44.1079	-7.64762e-05	80.5613	0.000395324	0.00149713
44.1295	-7.11754e-05	80.62	0.000388225	0.0014953
44.1511	-6.58342e-05	80.6787	0.000381087	0.00149323
44.1727	-6.04519e-05	80.7373	0.000373924	0.0014909
44.1942	-5.5028e-05	80.796	0.000366752	0.00148835
44.2158	-4.9561e-05	80.8547	0.000359583	0.00148557
44.2374	-4.4051e-05	80.9134	0.000352434	0.00148258
44.259	-3.84971e-05	80.9721	0.000345316	0.00147939
44.2806	-3.28986e-05	81.0308	0.000338244	0.00147603
44.3022	-2.72549e-05	81.0895	0.00033123	0.00147252
44.3237	-2.15654e-05	81.1482	0.000324287	0.00146888
44.3453	-1.58296e-05	81.2069	0.000317424	0.00146513
44.3669	-1.00469e-05	81.2656	0.000310652	0.0014613
44.3885	-4.21717e-06	81.3243	0.00030398	0.00145742
44.4101	1.66053e-06	81.383	0.000297414	0.00145352
44.4317	7.58653e-06	81.4417	0.00029096	0.00144962
44.4532	1.35607e-05	81.5004	0.000284622	0.00144574
44.4748	1.95835e-05	81.5591	0.000278401	0.00144192
44.4964	2.5655e-05	81.6178	0.000272298	0.00143817
44.518	3.17754e-05	81.6764	0.000266312	0.00143451
44.5396	3.79447e-05	81.7351	0.000260442	0.00143097
44.5612	4.41629e-05	81.7938	0.000254684	0.00142757
44.5827	5.04296e-05	81.8525	0.000249034	0.00142433
44.6043	5.6745e-05	81.9112	0.000243487	0.00142125
44.6259	6.3109e-05	81.9699	0.000238037	0.00141837
44.6475	6.95206e-05	82.0286	0.000232679	0.00141569
44.6691	7.59798e-05	82.0873	0.000227408	0.00141323
44.6906	8.24863e-05	82.146	0.00022222	0.00141101
44.7122	8.90395e-05	82.2047	0.000217109	0.00140902
44.7338	9.5639e-05	82.2634	0.000212072	0.0014073
44.7554	0.000102285	82.3221	0.000207106	0.00140584
44.777	0.000108975	82.3808	0.000202206	0.00140465
44.7986	0.000115711	82.4395	0.000197369	0.00140375
44.8201	0.000122491	82.4982	0.000192593	0.00140312
44.8417	0.000129316	82.5569	0.000187875	0.00140277
44.8633	0.000136183	82.6156	0.000183213	0.00140268
44.8849	0.000143093	82.6742	0.000178604	0.00140285
44.9065	0.000150045	82.7329	0.000174047	0.00140325
44.9281	0.000157038	82.7916	0.000169538	0.00140386
44.9496	0.000164072	82.8503	0.000165074	0.00140468
44.9712	0.000171146	82.909	0.000160652	0.00140567
44.9928	0.000178258	82.9677	0.000156266	0.0014068
45.0144	0.000185409	83.0264	0.000151914	0.00140805
45.036	0.000192597	83.0851	0.000147592	0.00140941
45.0576	0.000199821	83.1438	0.000143299	0.00141083
45.0791	0.00020708	83.2025	0.000139034	0.0014123
45.1007	0.000214374	83.2612	0.000134794	0.00141379
45.1223	0.000221701	83.3199	0.000130579	0.00141527
45.1439	0.00022906	83.3786	0.00012639	0.00141673
45.1655	0.00023645	83.4373	0.000122229	0.00141814
45.1871	0.00024387	83.496	0.000118099	0.00141949
45.2086	0.000251319	83.5547	0.000114007	0.00142075
45.2302	0.000258796	83.6134	0.000109961	0.00142192
45.2518	0.0002663	83.672	0.000105967	0.00142299
45.2734	0.00027383	83.7307	0.000102035	0.00142396
45.295	0.000281385	83.7894	9.81711e-05	0.00142482
45.3165	0.000288964	83.8481	9.43813e-05	0.00142557
45.3381	0.000296566	83.9068	9.06715e-05	0.00142622
45.3597	0.00030419	83.9655	8.7046e-05	0.00142675
45.3813	0.000311835	84.0242	8.3508e-05	0.00142718
45.4029	0.0003195	84.0829	8.00598e-05	0.0014275
45.4245	0.000327184	84.1416	7.67036e-05	0.00142773
45.446	0.000334886	84.2003	7.34399e-05	0.00142785
45.4676	0.000342606	84.259	7.02691e-05	0.00142788
45.4892	0.000350341	84.3177	6.71909e-05	0.00142783
45.5108	0.000358093	84.3764	6.42037e-05	0.00142771
45.5324	0.000365859	84.4351	6.13054e-05	0.00142752
45.554	0.000373638	84.4938	5.84939e-05	0.0014273
45.5755	0.000381431	84.5525	5.57661e-05	0.00142703
45.5971	0.000389235	84.6112	5.31184e-05	0.00142676
45.6187	0.000397051	84.6698	5.05468e-05	0.00142648
45.6403	0.000404878	84.7285	4.80462e-05	0.00142622
45.6619	0.000412715	84.7872	4.56102e-05	0.00142598
45.6835	0.000420561	84.8459	4.32323e-05	0.00142578
45.705	0.000428415	84.9046	4.09053e-05	0.00142563
45.7266	0.000436278	84.9633	3.86219e-05	0.00142552
45.7482	0.000444148	85.022	3.63744e-05	0.00142546
45.7698	0.000452025	85.0807	3.41541e-05	0.00142546
45.7914	0.000459909	85.1394	3.19517e-05	0.00142551
45.8129	0.000467799	85.1981	2.97572e-05	0.0014256
45.8345	0.000475694	85.2568	2.75594e-05	0.00142574
45.8561	0.000483594	85.3155	2.53476e-05	0.00142591
45.8777	0.000491499	85.3742	2.31115e-05	0.00142609
45.8993	0.000499409	85.4329	2.08413e-05	0.00142628
45.9209	0.000507322	85.4916	1.85282e-05	0.00142646
45.9424	0.000515239	85.5503	1.61638e-05	0.00142662
45.964	0.000523159	85.609	1.37398e-05	0.00142673
45.9856	0.000531083	85.6676	1.12484e-05	0.00142678
46.0072	0.000539009	85.7263	8.68305e-06	0.00142674
46.0288	0.000546939	85.785	6.03746e-06	0.00142659
46.0504	0.000554871	85.8437	3.3063e-06	0.0014263
46.0719	0.000562805	85.9024	4.85628e-07	0.00142585
46.0935	0.000570743	85.9611	-2.42895e-06	0.00142522
46.1151	0.000578682	86.0198	-5.44112e-06	0.00142439
46.1367	0.000586625	86.0785	-8.55407e-06	0.00142334
46.1583	0.000594569	86.1372	-1.17724e-05	0.00142206
46.1799	0.000602516	86.1959	-1.51002e-05	0.00142054
46.2014	0.000610466	86.2546	-1.8541e-05	0.00141877
46.223	0.000618419	86.3133	-2.20996e-05	0.00141675
46.2446	0.000626375	86.372	-2.57816e-05	0.00141448
46.2662	0.000634334	86.4307	-2.95923e-05	0.00141195
46.2878	0.000642297	86.4894	-3.35382e-05	0.00140917
46.3094	0.000650263	86.5481	-3.76265e-05	0.00140616
46.3309	0.000658234	86.6067	-4.1863e-05	0.00140291
46.3525	0.000666209	86.6654	-4.62531e-05	0.00139944
46.3741	0.000674189	86.7241	-5.08019e-05	0.00139577
46.3957	0.000682174	86.7828	-5.55125e-05	0.00139192
46.4173	0.000690165	86.8415	-6.0386e-05	0.0013879
46.4388	0.000698161	86.9002	-6.54225e-05	0.00138375
46.4604	0.000706165	86.9589	-7.06188e-05	0.00137947
46.482	0.000714175	87.0176	-7.59693e-05	0.00137509
46.5036	0.000722193	87.0763	-8.14669e-05	0.00137065
46.5252	0.000730218	87.135	-8.71018e-05	0.00136615
46.5468	0.000738252	87.1937	-9.28622e-05	0.00136163
46.5683	0.000746294	87.2524	-9.87365e-05	0.00135711
46.5899	0.000754346	87.3111	-0.000104712	0.00135262
46.6115	0.000762408	87.3698	-0.000110776	0.00134818
46.6331	0.00077048	87.4285	-0.000116914	0.00134381
46.6547	0.000778562	87.4872	-0.000123114	0.00133954
46.6763	0.000786656	87.5459	-0.000129364	0.00133538
46.6978	0.000794762	87.6045	-0.00013565	0.00133137
46.7194	0.000802881	87.6632	-0.000141962	0.00132751
46.741	0.000811013	87.7219	-0.000148288	0.00132382
46.7626	0.000819159	87.7806	-0.000154617	0.00132033
46.7842	0.000827319	87.8393	-0.00016094	0.00131703
46.8058	0.000835494	87.898	-0.000167248	0.00131395
46.8273	0.000843685	87.9567	-0.000173534	0.0013111
46.8489	0.000851893	88.0154	-0.000179788	0.0013085
46.8705	0.000860118	88.0741	-0.000186001	0.00130614
46.8921	0.00086836	88.1328	-0.00019216	0.00130404
46.9137	0.00087662	88.1915	-0.000198258	0.00130221
46.9353	0.000884899	88.2502	-0.000204281	0.00130064
46.9568	0.000893197	88.3089	-0.000210221	0.00129934
46.9784	0.000901515	88.3676	-0.000216067	0.00129831
47	0.000909853	88.4263	-0.000221809	0.00129754
47.0216	0.000918212	88.485	-0.000227436	0.00129702
47.0432	0.000926592	88.5437	-0.000232937	0.00129676
47.0647	0.000934994	88.6023	-0.000238303	0.00129675
47.0863	0.000943419	88.661	-0.000243523	0.00129698
47.1079	0.000951866	88.7197	-0.000248588	0.00129745
47.1295	0.000960337	88.7784	-0.000253488	0.00129814
47.1511	0.000968831	88.8371	-0.000258215	0.00129905
47.1727	0.00097735	88.8958	-0.000262758	0.00130017
47.1942	0.000985895	88.9545	-0.00026711	0.00130148
47.2158	0.000994465	89.0132	-0.00027126	0.00130299
47.2374	0.00100306	89.0719	-0.0002752	0.00130468
47.259	0.00101168	89.1306	-0.000278919	0.00130653
47.2806	0.00102033	89.1893	-0.000282408	0.00130856
47.3022	0.00102901	89.248	-0.000285659	0.00131074
47.3237	0.00103771	89.3067	-0.000288662	0.00131306
47.3453	0.00104645	89.3654	-0.000291409	0.00131553
47.3669	0.00105521	89.4241	-0.000293891	0.00131814
47.3885	0.001064	89.4828	-0.000296097	0.00132088
47.4101	0.00107282	89.5415	-0.00029802	0.00132374
47.4317	0.00108167	89.6001	-0.00029965	0.00132672
47.4532	0.00109055	89.6588	-0.000300981	0.00132982
47.4748	0.00109946	89.7175	-0.000302002	0.00133302
47.4964	0.0011084	89.7762	-0.000302708	0.00133632
47.518	0.00111737	89.8349	-0.000303093	0.00133972
47.5396	0.00112637	89.8936	-0.000303152	0.00134322
47.5612	0.00113541	89.9523	-0.000302882	0.0013468
47.5827	0.00114447	90.011	-0.000302282	0.00135048
47.6043	0.00115357	90.0697	-0.00030135	0.00135424
47.6259	0.0011627	90.1284	-0.000300087	0.0013581
47.6475	0.00117187	90.1871	-0.000298494	0.00136205
47.6691	0.00118107	90.2458	-0.000296572	0.0013661
47.6906	0.0011903	90.3045	-0.000294322	0.00137026
47.7122	0.00119956	90.3632	-0.00029175	0.00137453
47.7338	0.00120886	90.4219	-0.000288857	0.00137891
47.7554	0.0012182	90.4806	-0.000285646	0.00138342
47.777	0.00122757	90.5393	-0.000282125	0.00138804
47.7986	0.00123697	90.5979	-0.000278293	0.0013928
47.8201	0.00124641	90.6566	-0.000274155	0.00139769
47.8417	0.00125589	90.7153	-0.000269716	0.00140271
47.8633	0.0012654	90.774	-0.000264979	0.00140786
47.8849	0.00127495	90.8327	-0.000259948	0.00141315
47.9065	0.00128454	90.8914	-0.000254629	0.00141858
47.9281	0.00129416	90.9501	-0.000249026	0.00142413
47.9496	0.00130383	91.0088	-0.000243144	0.0014298
47.9712	0.00131353	91.0675	-0.000236989	0.00143558
47.9928	0.00132327	91.1262	-0.000226924	0.0014393
48.0144	0.00133305	91.1849	-0.000216803	0.00144289
48.036	0.00134287	91.2436	-0.000206718	0.0014464
48.0576	0.00135273	91.3023	-0.000196685	0.00144986
48.0791	0.00136262	91.361	-0.000186713	0.00145333
48.1007	0.00137256	91.4197	-0.000176801	0.00145681
48.1223	0.00138255	91.4784	-0.000166944	0.00146032
48.1439	0.00139257	91.5371	-0.000157134	0.00146386
48.1655	0.00140263	91.5957	-0.000147362	0.00146744
48.1871	0.00141274	91.6544	-0.000137619	0.00147105
48.2086	0.00142289	91.7131	-0.000127896	0.00147469
48.2302	0.00143309	91.7718	-0.000118185	0.00147834
48.2518	0.00144333	91.8305	-0.000108476	0.00148201
48.2734	0.00145361	91.8892	-9.87634e-05	0.00148568
48.295	0.00146394	91.9479	-8.90396e-05	0.00148935
48.3165	0.00147431	92.0066	-7.9299e-05	0.00149302
48.3381	0.00148473	92.0653	-6.95365e-05	0.00149668
48.3597	0.0014952	92.124	-5.97477e-05	0.00150031
48.3813	0.00150572	92.1827	-4.9929e-05	0.00150393
48.4029	0.00151628	92.2414	-4.00771e-05	0.00150751
48.4245	0.00152689	92.3001	-3.01891e-05	0.00151107
48.446	0.00153754	92.3588	-2.02628e-05	0.0015146
48.4676	0.00154825	92.4175	-1.02962e-05	0.00151808
48.4892	0.00155901	92.4762	-2.87622e-07	0.00152153
48.5108	0.00156981	92.5348	9.76421e-06	0.00152494
48.5324	0.00158066	92.5935	1.98603e-05	0.0015283
48.554	0.00159157	92.6522	3.00016e-05	0.00153162
48.5755	0.00160252	92.7109	4.01886e-05	0.00153489
48.5971	0.00161352	92.7696	5.04219e-05	0.00153811
48.6187	0.00162458	92.8283	6.07017e-05	0.00154128
48.6403	0.00163568	92.887	7.10282e-05	0.0015444
48.6619	0.00164684	92.9457	8.14016e-05	0.00154746
48.6835	0.00165805	93.0044	9.18217e-05	0.00155047
48.705	0.00166931	93.0631	0.000102288	0.00155342
48.7266	0.00168062	93.1218	0.000112802	0.00155632
48.7482	0.00169199	93.1805	0.000123361	0.00155915
48.7698	0.0017034	93.2392	0.000133966	0.00156193
48.7914	0.00171487	93.2979	0.000144616	0.00156465
48.8129	0.0017264	93.3566	0.000155311	0.0015673
48.8345	0.00173798	93.4153	0.00016605	0.0015699
48.8561	0.00174961	93.474	0.000176833	0.00157243
48.8777	0.0017613	93.5326	0.000187658	0.0015749
48.8993	0.00177304	93.5913	0.000198524	0.00157731
48.9209	0.00178483	93.65	0.000209431	0.00157966
48.9424	0.00179669	93.7087	0.000220377	0.00158195
48.964	0.00180859	93.7674	0.000231361	0.00158417
48.9856	0.00182056	93.8261	0.000242381	0.00158634
49.0072	0.00183258	93.8848	0.000253438	0.00158844
49.0288	0.00184466	93.9435	0.000264528	0.00159049
49.0504	0.0018568	94.0022	0.000275651	0.00159248
49.0719	0.001869	94.0609	0.000286806	0.00159441
49.0935	0.00188125	94.1196	0.000297991	0.00159629
49.1151	0.00189357	94.1783	0.000309204	0.00159811
49.1367	0.00190595	94.237	0.000320445	0.00159988
49.1583	0.00191839	94.2957	0.000331711	0.0016016
49.1799	0.0019309	94.3544	0.000343002	0.00160327
49.2014	0.00194347	94.4131	0.000354316	0.00160488
49.223	0.00195611	94.4718	0.000365652	0.00160645
49.2446	0.00196881	94.5304	0.000377007	0.00160797
49.2662	0.00198159	94.5891	0.000388383	0.00160944
49.2878	0.00199443	94.6478	0.000399775	0.00161087
49.3094	0.00200734	94.7065	0.000411185	0.00161225
49.3309	0.00202032	94.7652	0.00042261	0.00161358
49.3525	0.00203338	94.8239	0.00043405	0.00161488
49.3741	0.00204651	94.8826	0.000445503	0.00161613
49.3957	0.00205972	94.9413	0.000456969	0.00161734
49.4173	0.002073	95	0.000468447	0.00161852
49.4388	0.00208636
49.4604	0.0020998
49.482	0.00211332
49.5036	0.00212693
49.5252	0.00214061
49.5468	0.00215439
49.5683	0.00216825
49.5899	0.00218219
49.6115	0.00219623
49.6331	0.00221036
49.6547	0.00222458
49.6763	0.00223889
49.6978	0.0022533
49.7194	0.0022678
49.741	0.0022824
49.7626	0.0022971
49.7842	0.00231191
49.8058	0.00232681
49.8273	0.00234181
49.8489	0.00235692
49.8705	0.00237213
49.8921	0.00238745
49.9137	0.00240288
49.9353	0.00241841
49.9568	0.00243406
49.9784	0.00244982
50	0.00246568
50.0216	0.00248166
50.0432	0.00249776
50.0647	0.00251397
50.0863	0.0025303
50.1079	0.00254675
50.1295	0.00256332
50.1511	0.00258001
50.1727	0.00259682
50.1942	0.00261376
50.2158	0.00263082
50.2374	0.002648
50.259	0.00266532
50.2806	0.00268276
50.3022	0.00270034
50.3237	0.00271804
50.3453	0.00273588
50.3669	0.00275385
50.3885	0.00277196
50.4101	0.0027902
50.4317	0.00280859
50.4532	0.00282711
50.4748	0.00284577
50.4964	0.00286457
50.518	0.00288352
50.5396	0.00290261
50.5612	0.00292184
50.5827	0.00294123
50.6043	0.00296076
50.6259	0.00298043
50.6475	0.00300026
50.6691	0.00302024
50.6906	0.00304037
50.7122	0.00306066
50.7338	0.0030811
50.7554	0.00310169
50.777	0.00312244
50.7986	0.00314335
50.8201	0.00316441
50.8417	0.00318563
50.8633	0.00320701
50.8849	0.00322855
50.9065	0.00325025
50.9281	0.00327211
50.9496	0.00329414
50.9712	0.00331632
50.9928	0.00333867
51.0144	0.00336118
51.036	0.00338386
51.0576	0.0034067
51.0791	0.0034297
51.1007	0.00345287
51.1223	0.0034762
51.1439	0.0034997
51.1655	0.00352336
51.1871	0.00354718
51.2086	0.00357117
51.2302	0.00359533
51.2518	0.00361965
51.2734	0.00364414
51.295	0.00366879
51.3165	0.0036936
51.3381	0.00371858
51.3597	0.00374373
51.3813	0.00376904
51.4029	0.00379452
51.4245	0.00382016
51.446	0.00384597
51.4676	0.00387195
51.4892	0.00389809
51.5108	0.0039244
51.5324	0.00395087
51.554	0.00397752
51.5755	0.00400433
51.5971	0.00403131
51.6187	0.00405846
51.6403	0.00408577
51.6619	0.00411326
51.6835	0.00414092
51.705	0.00416875
51.7266	0.00419674
51.7482	0.00422491
51.7698	0.00425325
51.7914	0.00428177
51.8129	0.00431045
51.8345	0.00433931
51.8561	0.00436835
51.8777	0.00439755
51.8993	0.00442694
51.9209	0.0044565
51.9424	0.00448624
51.964	0.00451616
51.9856	0.00454625
52.0072	0.00457653
52.0288	0.00460698
52.0504	0.00463762
52.0719	0.00466844
52.0935	0.00469944
52.1151	0.00473063
52.1367	0.004762
52.1583	0.00479356
52.1799	0.0048253
52.2014	0.00485722
52.223	0.00488934
52.2446	0.00492164
52.2662	0.00495414
52.2878	0.00498682
52.3094	0.00501969
52.3309	0.00505276
52.3525	0.00508602
52.3741	0.00511948
52.3957	0.00515313
52.4173	0.00518698
52.4388	0.00522102
52.4604	0.00525527
52.482	0.00528972
52.5036	0.00532437
52.5252	0.00535922
52.5468	0.00539428
52.5683	0.00542955
52.5899	0.00546503
52.6115	0.00550071
52.6331	0.00553661
52.6547	0.00557272
52.6763	0.00560905
52.6978	0.00564559
52.7194	0.00568235
52.741	0.00571933
52.7626	0.00575653
52.7842	0.00579395
52.8058	0.00583161
52.8273	0.00586948
52.8489	0.00590759
52.8705	0.00594593
52.8921	0.0059845
52.9137	0.00602331
52.9353	0.00606235
52.9568	0.00610163
52.9784	0.00614115
53	0.00618092
53.0216	0.00622092
53.0432	0.00626118
53.0647	0.00630168
53.0863	0.00634244
53.1079	0.00638345
53.1295	0.00642471
53.1511	0.00646623
53.1727	0.00650801
53.1942	0.00655006
53.2158	0.00659236
53.2374	0.00663494
53.259	0.00667778
53.2806	0.0067209
53.3022	0.00676429
53.3237	0.00680795
53.3453	0.0068519
53.3669	0.00689612
53.3885	0.00694063
53.4101	0.00698542
53.4317	0.00703049
53.4532	0.00707586
53.4748	0.00712152
53.4964	0.00716747
53.518	0.00721371
53.5396	0.00726025
53.5612	0.00730709
53.5827	0.00735423
53.6043	0.00740168
53.6259	0.00744942
53.6475	0.00749748
53.6691	0.00754585
53.6906	0.00759452
53.7122	0.00764351
53.7338	0.00769281
53.7554	0.00774242
53.777	0.00779236
53.7986	0.00784261
53.8201	0.00789318
53.8417	0.00794408
53.8633	0.0079953
53.8849	0.00804684
53.9065	0.00809871
53.9281	0.0081509
53.9496	0.00820342
53.9712	0.00825627
53.9928	0.00830945
54.0144	0.00836296
54.036	0.0084168
54.0576	0.00847097
54.0791	0.00852547
54.1007	0.00858031
54.1223	0.00863548
54.1439	0.00869098
54.1655	0.00874681
54.1871	0.00880298
54.2086	0.00885948
54.2302	0.00891631
54.2518	0.00897348
54.2734	0.00903099
54.295	0.00908883
54.3165	0.009147
54.3381	0.00920551
54.3597	0.00926435
54.3813	0.00932352
54.4029	0.00938303
54.4245	0.00944287
54.446	0.00950305
54.4676	0.00956356
54.4892	0.0096244
54.5108	0.00968557
54.5324	0.00974708
54.554	0.00980891
54.5755	0.00987107
54.5971	0.00993357
54.6187	0.00999639
54.6403	0.0100595
54.6619	0.010123
54.6835	0.0101868
54.705	0.0102509
54.7266	0.0103154
54.7482	0.0103802
54.7698	0.0104453
54.7914	0.0105107
54.8129	0.0105764
54.8345	0.0106425
54.8561	0.0107088
54.8777	0.0107755
54.8993	0.0108425
54.9209	0.0109098
54.9424	0.0109775
54.964	0.0110454
54.9856	0.0111136
55.0072	0.0111822
55.0288	0.011251
55.0504	0.0113201
55.0719	0.0113896
55.0935	0.0114593
55.1151	0.0115293
55.1367	0.0115996
55.1583	0.0116702
55.1799	0.0117411
55.2014	0.0118123
55.223	0.0118837
55.2446	0.0119555
55.2662	0.0120275
55.2878	0.0120997
55.3094	0.0121723
55.3309	0.0122451
55.3525	0.0123181
55.3741	0.0123915
55.3957	0.012465
55.4173	0.0125389
55.4388	0.0126129
55.4604	0.0126872
55.482	0.0127618
55.5036	0.0128366
55.5252	0.0129116
55.5468	0.0129869
55.5683	0.0130624
55.5899	0.0131381
55.6115	0.013214
55.6331	0.0132901
55.6547	0.0133665
55.6763	0.013443
55.6978	0.0135197
55.7194	0.0135967
55.741	0.0136738
55.7626	0.0137511
55.7842	0.0138285
55.8058	0.0139062
55.8273	0.013984
55.8489	0.0140619
55.8705	0.01414
55.8921	0.0142183
55.9137	0.0142967
55.9353	0.0143752
55.9568	0.0144539
55.9784	0.0145327
56	0.0146115
56.0216	0.0146905
56.0432	0.0147696
56.0647	0.0148488
56.0863	0.0149281
56.1079	0.0150074
56.1295	0.0150868
56.1511	0.0151662
56.1727	0.0152457
56.1942	0.0153253
56.2158	0.0154048
56.2374	0.0154844
56.259	0.015564
56.2806	0.0156436
56.3022	0.0157232
56.3237	0.0158028
56.3453	0.0158824
56.3669	0.0159619
56.3885	0.0160414
56.4101	0.0161208
56.4317	0.0162001
56.4532	0.0162793
56.4748	0.0163585
56.4964	0.0164376
56.518	0.0165165
56.5396	0.0165953
56.5612	0.016674
56.5827	0.0167525
56.6043	0.0168308
56.6259	0.016909
56.6475	0.016987
56.6691	0.0170648
56.6906	0.0171423
56.7122	0.0172197
56.7338	0.0172968
56.7554	0.0173736
56.777	0.0174502
56.7986	0.0175265
56.8201	0.0176025
56.8417	0.0176782
56.8633	0.0177536
56.8849	0.0178286
56.9065	0.0179033
56.9281	0.0179776
56.9496	0.0180516
56.9712	0.0181251
56.9928	0.0181983
57.0144	0.018271
57.036	0.0183433
57.0576	0.0184151
57.0791	0.0184865
57.1007	0.0185574
57.1223	0.0186278
57.1439	0.0186977
57.1655	0.018767
57.1871	0.0188358
57.2086	0.0189041
57.2302	0.0189717
57.2518	0.0190388
57.2734	0.0191053
57.295	0.0191711
57.3165	0.0192364
57.3381	0.0193009
57.3597	0.0193648
57.3813	0.019428
57.4029	0.0194906
57.4245	0.0195524
57.446	0.0196134
57.4676	0.0196738
57.4892	0.0197333
57.5108	0.0197921
57.5324	0.0198501
57.554	0.0199073
57.5755	0.0199636
57.5971	0.0200191
57.6187	0.0200738
57.6403	0.0201276
57.6619	0.0201805
57.6835	0.0202325
57.705	0.0202837
57.7266	0.0203338
57.7482	0.0203831
57.7698	0.0204314
57.7914	0.0204787
57.8129	0.0205251
57.8345	0.0205704
57.8561	0.0206148
57.8777	0.0206581
57.8993	0.0207004
57.9209	0.0207416
57.9424	0.0207818
57.964	0.020821
57.9856	0.020859
58.0072	0.020896
58.0288	0.0209319
58.0504	0.0209666
58.0719	0.0210002
58.0935	0.0210327
58.1151	0.021064
58.1367	0.0210942
58.1583	0.0211232
58.1799	0.0211511
58.2014	0.0211777
58.223	0.0212032
58.2446	0.0212274
58.2662	0.0212505
58.2878	0.0212723
58.3094	0.0212929
58.3309	0.0213122
58.3525	0.0213303
58.3741	0.0213471
58.3957	0.0213627
58.4173	0.021377
58.4388	0.0213901
58.4604	0.0214018
58.482	0.0214123
58.5036	0.0214214
58.5252	0.0214293
58.5468	0.0214359
58.5683	0.0214411
58.5899	0.0214451
58.6115	0.0214477
58.6331	0.021449
58.6547	0.021449
58.6763	0.0214476
58.6978	0.0214449
58.7194	0.0214409
58.741	0.0214355
58.7626	0.0214288
58.7842	0.0214208
58.8058	0.0214114
58.8273	0.0214007
58.8489	0.0213886
58.8705	0.0213752
58.8921	0.0213604
58.9137	0.0213443
58.9353	0.0213269
58.9568	0.0213081
58.9784	0.0212879
59	0.0212665
59.0216	0.0212436
59.0432	0.0212195
59.0647	0.021194
59.0863	0.0211672
59.1079	0.021139
59.1295	0.0211096
59.1511	0.0210788
59.1727	0.0210467
59.1942	0.0210132
59.2158	0.0209785
59.2374	0.0209425
59.259	0.0209051
59.2806	0.0208665
59.3022	0.0208266
59.3237	0.0207854
59.3453	0.0207429
59.3669	0.0206991
59.3885	0.0206541
59.4101	0.0206079
59.4317	0.0205603
59.4532	0.0205116
59.4748	0.0204616
59.4964	0.0204103
59.518	0.0203579
59.5396	0.0203042
59.5612	0.0202494
59.5827	0.0201933
59.6043	0.0201361
59.6259	0.0200777
59.6475	0.0200181
59.6691	0.0199573
59.6906	0.0198954
59.7122	0.0198324
59.7338	0.0197683
59.7554	0.019703
59.777	0.0196366
59.7986	0.0195691
59.8201	0.0195005
59.8417	0.0194309
59.8633	0.0193601
59.8849	0.0192884
59.9065	0.0192155
59.9281	0.0191417
59.9496	0.0190668
59.9712	0.0189909
59.9928	0.018914
60.0144	0.0188361
60.036	0.0187572
60.0576	0.0186774
60.0791	0.0185966
60.1007	0.0185149
60.1223	0.0184323
60.1439	0.0183487
60.1655	0.0182643
60.1871	0.0181789
60.2086	0.0180927
60.2302	0.0180056
60.2518	0.0179177
60.2734	0.017829
60.295	0.0177394
60.3165	0.017649
60.3381	0.0175578
60.3597	0.0174659
60.3813	0.0173731
60.4029	0.0172797
60.4245	0.0171855
60.446	0.0170905
60.4676	0.0169949
60.4892	0.0168986
60.5108	0.0168016
60.5324	0.0167039
60.554	0.0166056
60.5755	0.0165066
60.5971	0.016407
60.6187	0.0163069
60.6403	0.0162061
60.6619	0.0161047
60.6835	0.0160028
60.705	0.0159004
60.7266	0.0157974
60.7482	0.0156939
60.7698	0.0155899
60.7914	0.0154854
60.8129	0.0153805
60.8345	0.0152751
60.8561	0.0151692
60.8777	0.015063
60.8993	0.0149563
60.9209	0.0148493
60.9424	0.0147419
60.964	0.0146341
60.9856	0.014526
61.0072	0.0144176
61.0288	0.0143089
61.0504	0.0141998
61.0719	0.0140905
61.0935	0.013981
61.1151	0.0138712
61.1367	0.0137612
61.1583	0.0136509
61.1799	0.0135405
61.2014	0.0134299
61.223	0.0133192
61.2446	0.0132083
61.2662	0.0130973
61.2878	0.0129861
61.3094	0.0128749
61.3309	0.0127636
61.3525	0.0126523
61.3741	0.0125409
61.3957	0.0124295
61.4173	0.012318
61.4388	0.0122066
61.4604	0.0120952
61.482	0.0119839
61.5036	0.0118726
61.5252	0.0117614
61.5468	0.0116502
61.5683	0.0115392
61.5899	0.0114283
61.6115	0.0113175
61.6331	0.0112069
61.6547	0.0110965
61.6763	0.0109862
61.6978	0.0108761
61.7194	0.0107663
61.741	0.0106567
61.7626	0.0105473
61.7842	0.0104382
61.8058	0.0103293
61.8273	0.0102208
61.8489	0.0101126
61.8705	0.0100046
61.8921	0.00989707
61.9137	0.00978985
61.9353	0.009683
61.9568	0.00957652
61.9784	0.00947044
62	0.00936478
62.0216	0.00925953
62.0432	0.00915473
62.0647	0.00905037
62.0863	0.00894648
62.1079	0.00884307
62.1295	0.00874015
62.1511	0.00863774
62.1727	0.00853584
62.1942	0.00843447
62.2158	0.00833365
62.2374	0.00823339
62.259	0.00813369
62.2806	0.00803457
62.3022	0.00793605
62.3237	0.00783812
62.3453	0.00774081
62.3669	0.00764413
62.3885	0.00754807
62.4101	0.00745267
62.4317	0.00735792
62.4532	0.00726383
62.4748	0.00717042
62.4964	0.00707769
62.518	0.00698565
62.5396	0.00689432
62.5612	0.0068037
62.5827	0.00671379
62.6043	0.00662461
62.6259	0.00653616
62.6475	0.00644845
62.6691	0.00636149
62.6906	0.00627528
62.7122	0.00618984
62.7338	0.00610515
62.7554	0.00602124
62.777	0.00593811
62.7986	0.00585576
62.8201	0.00577419
62.8417	0.00569342
62.8633	0.00561345
62.8849	0.00553427
62.9065	0.0054559
62.9281	0.00537834
62.9496	0.00530159
62.9712	0.00522566
62.9928	0.00515054
63.0144	0.00507625
63.036	0.00500278
63.0576	0.00493014
63.0791	0.00485833
63.1007	0.00478736
[truncated: 1,478 more rows]
