# Supplementary material for: Chemo-enzymatic synthesis of tetrasaccharide linker peptides to study the divergent step in glycosaminoglycan biosynthesis
Source: Glycobiology. 2024 Feb 24;34(5):cwae016. doi: 10.1093/glycob/cwae016 (PMC11031135; doi:10.1093/glycob/cwae016)
Supplement: Mass_photometry_raw_data_cwae016 [file mass_photometry_raw_data_cwae016.xlsx]

## Sheet: XylT1
frame_indices	contrasts	masses_kDa
27	-0.00589861	109.68
27	-0.00515907	93.0266
27	-0.00456758	79.707
28	-0.00460152	80.4712
30	-0.00585294	108.652
44	-0.0118696	244.141
48	-0.00521823	94.3589
51	-0.00588552	109.386
53	-0.0058983	109.674
54	-0.00413814	70.0363
57	-0.00447926	77.7181
59	-0.00417711	70.9138
59	-0.00455128	79.3398
59	-0.00570289	105.273
60	-0.00457142	79.7934
66	-0.00580754	107.63
67	-0.0045236	78.7165
74	-0.00961458	193.361
74	-0.00355063	56.8061
83	-0.0102633	207.969
83	-0.0047533	83.8892
84	-0.00608448	113.866
86	-0.00530791	96.3784
87	-0.00539857	98.4199
88	-0.00583473	108.242
90	-0.00526229	95.3511
92	-0.00589835	109.675
94	-0.00411276	69.4648
96	-0.00489375	87.052
99	-0.0206545	441.969
102	-0.00506824	90.9812
109	-0.00467671	82.1644
110	-0.00618602	116.153
115	-0.00687699	131.713
116	-0.00544492	99.4638
117	-0.00486556	86.417
119	-0.00593469	110.493
120	-0.00516905	93.2514
121	-0.00559849	102.922
122	-0.00555467	101.935
127	-0.00601768	112.362
128	-0.00994031	200.696
131	-0.00553725	101.543
133	-0.00516025	93.0533
134	-0.00424652	72.4768
137	-0.00527603	95.6606
138	-0.00548394	100.343
139	-0.00584386	108.447
141	-0.00905305	180.716
142	-0.00552476	101.262
142	-0.00518851	93.6896
146	-0.0047064	82.8329
149	-0.00605571	113.218
149	-0.00541596	98.8116
149	-0.00574118	106.135
150	-0.00625376	117.678
152	-0.00472905	83.3431
153	-0.00701014	134.711
155	-0.0044374	76.7754
158	-0.00496362	88.6254
159	-0.0057365	106.03
161	-0.00649992	123.221
162	-0.00511957	92.1371
162	-0.00552201	101.2
165	-0.0044051	76.048
165	-0.00582069	107.926
167	-0.00476062	84.0539
168	-0.00618247	116.073
169	-0.0111086	227.004
173	-0.00463712	81.2728
173	-0.00629919	118.701
178	-0.00477208	84.3121
182	-0.00525997	95.2988
183	-0.00558365	102.588
187	-0.00486327	86.3655
188	-0.00588519	109.378
190	-0.011195	228.951
190	-0.00522262	94.4577
192	-0.00500445	89.5447
192	-0.0262023	566.901
193	-0.00571169	105.471
193	-0.00582123	107.938
193	-0.00719569	138.889
194	-0.00464995	81.5619
195	-0.00732448	141.79
197	-0.00517204	93.3189
197	-0.0247841	534.965
200	-0.00953835	191.644
201	-0.00538148	98.0353
201	-0.00496187	88.5859
205	-0.00562286	103.471
206	-0.00527329	95.5988
207	-0.0042972	73.6183
208	-0.00687777	131.73
210	-0.00488788	86.9197
212	-0.0056898	104.978
217	-0.00685919	131.312
217	-0.00628912	118.474
217	-0.00484853	86.0336
220	-0.0111011	226.836
221	-0.00526389	95.3872
222	-0.00547016	100.032
225	-0.00510487	91.8061
227	-0.00549045	100.489
228	-0.00445609	77.1963
228	-0.00690289	132.296
231	-0.00672995	128.401
232	-0.00862044	170.974
232	-0.00545135	99.6085
232	-0.00475983	84.0362
237	-0.0052779	95.7025
238	-0.00580613	107.598
240	-0.00508029	91.2526
244	-0.00431736	74.0723
244	-0.00405852	68.2432
244	-0.00546837	99.9919
246	-0.00471286	82.9786
247	-0.013141	272.772
251	-0.00627339	118.12
253	-0.0146316	306.339
254	-0.0193993	413.705
254	-0.00435066	74.822
255	-0.00885708	176.303
255	-0.00508045	91.2563
257	-0.00371113	60.4204
258	-0.00570057	105.221
261	-0.00516213	93.0957
266	-0.00627824	118.229
270	-0.00519939	93.9346
274	-0.00465006	81.5643
274	-0.0053769	97.932
276	-0.00570086	105.227
278	-0.0107348	218.588
280	-0.00643981	121.868
281	-0.0151668	318.392
287	-0.00541906	98.8814
287	-0.00693567	133.034
291	-0.00542474	99.0094
294	-0.00652912	123.879
297	-0.00585288	108.651
300	-0.00537351	97.8556
303	-0.00485353	86.1463
303	-0.00595887	111.037
303	-0.00402382	67.4618
305	-0.00776184	151.639
306	-0.00512614	92.2852
306	-0.0056642	104.402
307	-0.0122976	253.779
307	-0.00476171	84.0786
311	-0.00609726	114.154
311	-0.037836	828.88
311	-0.00547037	100.037
312	-0.00642649	121.568
313	-0.00614992	115.34
313	-0.0047323	83.4162
314	-0.0105603	214.657
316	-0.00496741	88.7107
316	-0.00486042	86.3014
317	-0.00557072	102.297
319	-0.0062198	116.913
321	-0.00627783	118.22
322	-0.00572322	105.731
323	-0.0103784	210.561
326	-0.00550785	100.881
327	-0.0178343	378.461
328	-0.00445253	77.1161
329	-0.00523277	94.6864
330	-0.00515036	92.8305
332	-0.00464478	81.4453
333	-0.00532434	96.7485
333	-0.0156797	329.942
336	-0.00465097	81.5847
337	-0.0111669	228.317
339	-0.00510891	91.8973
340	-0.00497137	88.7999
341	-0.0140036	292.198
342	-0.00567738	104.698
342	-0.0229342	493.306
345	-0.00408467	68.8322
345	-0.00509504	91.5848
349	-0.00730395	141.327
350	-0.00421603	71.7903
350	-0.00451977	78.6302
352	-0.00386965	63.9901
353	-0.00873931	173.65
354	-0.0138448	288.621
354	-0.00605918	113.296
358	-0.00645401	122.188
361	-0.00550604	100.84
362	-0.00540392	98.5405
362	-0.00497518	88.8856
366	-0.00495401	88.409
366	-0.00542387	98.9897
367	-0.00587988	109.259
368	-0.00527003	95.5254
368	-0.00410446	69.2779
369	-0.0152045	319.242
369	-0.00499306	89.2883
370	-0.0052996	96.1913
371	-0.00578013	107.012
371	-0.00478065	84.5051
373	-0.0053948	98.3352
376	-0.00666975	127.046
377	-0.00490867	87.388
378	-0.00569346	105.061
379	-0.00330429	51.2588
384	-0.00596957	111.279
387	-0.00704968	135.601
387	-0.00595633	110.98
388	-0.00413172	69.8917
391	-0.00458806	80.1681
394	-0.017762	376.833
395	-0.00578741	107.176
397	-0.00579424	107.33
399	-0.0141164	294.739
400	-0.0130548	270.831
402	-0.00519626	93.8642
402	-0.00522635	94.5418
404	-0.00431567	74.034
406	-0.00562545	103.529
406	-0.00497156	88.8042
407	-0.00524025	94.8547
414	-0.00656735	124.74
415	-0.00769991	150.244
416	-0.00488379	86.8277
421	-0.00806504	158.466
423	-0.00490119	87.2195
425	-0.00555912	102.036
426	-0.00541794	98.8562
426	-0.00562612	103.544
428	-0.00592605	110.298
429	-0.00623476	117.25
430	-0.00452153	78.67
431	-0.00520527	94.067
432	-0.00378461	62.0752
433	-0.014114	294.684
433	-0.00950721	190.943
434	-0.00634293	119.686
436	-0.00491737	87.5837
436	-0.00670973	127.946
437	-0.00688551	131.905
439	-0.00487094	86.5383
442	-0.00485635	86.2097
443	-0.00707268	136.119
443	-0.0170092	359.882
445	-0.00389111	64.4734
445	-0.00498072	89.0103
446	-0.00443321	76.681
447	-0.00505252	90.6273
451	-0.00508352	91.3255
452	-0.00564664	104.006
456	-0.00727722	140.725
457	-0.00488414	86.8355
461	-0.0141507	295.51
461	-0.006022	112.459
461	-0.00509675	91.6233
464	-0.0056702	104.537
465	-0.0150514	315.794
465	-0.0125754	260.035
468	-0.00825782	162.808
469	-0.00576562	106.686
470	-0.00669704	127.66
473	-0.014578	305.132
473	-0.00486779	86.4674
476	-0.00436156	75.0675
480	-0.00546232	99.8556
483	-0.00582327	107.984
484	-0.00635636	119.989
485	-0.00457719	79.9232
486	-0.00577728	106.948
486	-0.00372859	60.8136
488	-0.00533361	96.9572
489	-0.0093145	186.603
490	-0.00416814	70.712
491	-0.0053173	96.59
493	-0.00474859	83.783
494	-0.00527472	95.6309
496	-0.00530615	96.3388
503	-0.0158043	332.747
503	-0.00547817	100.213
504	-0.00537564	97.9037
507	-0.0115618	237.211
509	-0.0042043	71.5261
511	-0.00551989	101.152
513	-0.00496742	88.7108
513	-0.00567153	104.567
514	-0.00546434	99.9011
514	-0.00526163	95.3362
514	-0.00449547	78.083
523	-0.00514479	92.705
524	-0.00596692	111.219
527	-0.00474807	83.7713
527	-0.00610367	114.298
529	-0.00578035	107.017
531	-0.00539223	98.2772
534	-0.00574243	106.163
537	-0.00511705	92.0804
539	-0.00588729	109.425
540	-0.00523345	94.7017
540	-0.00566894	104.508
543	-0.007732	150.967
544	-0.0103042	208.889
545	-0.00581135	107.716
546	-0.00647364	122.63
547	-0.00637564	120.423
547	-0.00634263	119.679
552	-0.0043942	75.8026
555	-0.0179313	380.646
555	-0.00529206	96.0215
556	-0.00566436	104.405
556	-0.00673529	128.522
557	-0.0114363	234.383
560	-0.00966526	194.502
561	-0.00535767	97.4991
561	-0.00545881	99.7766
562	-0.0140677	293.641
562	-0.0048451	85.9564
562	-0.00557754	102.45
567	-0.00568096	104.779
567	-0.0057431	106.179
569	-0.00638114	120.547
570	-0.00390052	64.6853
581	-0.0294784	640.676
581	-0.00543012	99.1305
583	-0.00472264	83.1986
584	-0.00445409	77.1513
584	-0.0059684	111.252
588	-0.00545708	99.7377
592	-0.00479798	84.8953
592	-0.0247295	533.736
595	-0.00489954	87.1823
595	-0.0052702	95.5293
596	-0.00453383	78.9469
599	-0.0170035	359.753
599	-0.00427939	73.2171
600	-0.0137286	286.006
600	-0.00580462	107.564
602	-0.00531363	96.5072
603	-0.00504593	90.4789
604	-0.00661117	125.727
605	-0.00472401	83.2294
605	-0.0057902	107.239
605	-0.00628321	118.341
608	-0.0198315	423.436
609	-0.0052781	95.7072
611	-0.00434092	74.6028
614	-0.00478529	84.6095
614	-0.00507149	91.0545
620	-0.016883	357.038
627	-0.0134879	280.585
628	-0.00515957	93.0381
629	-0.00447218	77.5587
630	-0.00573893	106.085
631	-0.00591774	110.111
633	-0.00399912	66.9057
633	-0.00535503	97.4396
637	-0.00564315	103.928
637	-0.00573457	105.986
637	-0.00887427	176.69
639	-0.00507945	91.2337
642	-0.00561143	103.213
642	-0.0045227	78.6962
644	-0.0440519	968.857
644	-0.00369824	60.1301
645	-0.00448805	77.9161
647	-0.00395555	65.9246
647	-0.00481422	85.261
648	-0.00465431	81.6599
650	-0.00511465	92.0264
653	-0.00508927	91.4548
659	-0.0126338	261.351
663	-0.00472681	83.2926
663	-0.00488694	86.8985
667	-0.0172671	365.689
669	-0.00715164	137.898
670	-0.00733879	142.112
671	-0.00559793	102.909
671	-0.00517688	93.4278
673	-0.00535878	97.524
673	-0.0155169	326.276
673	-0.00503589	90.2528
675	-0.00568253	104.815
677	-0.00544456	99.4556
678	-0.00678962	129.745
680	-0.00576022	106.564
680	-0.00535979	97.5468
680	-0.00949071	190.571
686	-0.00517369	93.3559
688	-0.0124006	256.099
689	-0.00735219	142.414
691	-0.00558677	102.658
691	-0.00491397	87.5072
693	-0.0180684	383.732
693	-0.00433571	74.4855
695	-0.00440455	76.0355
697	-0.00478668	84.6408
697	-0.00479812	84.8984
698	-0.00547373	100.113
699	-0.00485753	86.2364
700	-0.00410028	69.1838
701	-0.0057524	106.388
703	-0.00417794	70.9327
703	-0.00500674	89.5965
704	-0.00579802	107.415
704	-0.00827966	163.299
705	-0.0119399	245.726
705	-0.00450978	78.4052
706	-0.00639588	120.878
707	-0.00490818	87.3769
711	-0.00561243	103.236
711	-0.00574046	106.119
711	-0.00553139	101.411
711	-0.00478375	84.5749
713	-0.00366766	59.4414
714	-0.00551328	101.003
714	-0.00491762	87.5895
717	-0.00525671	95.2254
717	-0.00514823	92.7826
717	-0.00610322	114.288
718	-0.00532637	96.7942
718	-0.00838367	165.642
718	-0.00499453	89.3214
719	-0.00514233	92.6497
719	-0.00429248	73.5119
725	-0.00409797	69.1317
734	-0.00507688	91.1758
735	-0.0188194	400.646
736	-0.00611119	114.468
738	-0.00500146	89.4774
740	-0.0125069	258.494
740	-0.00510846	91.8871
743	-0.0110856	226.486
743	-0.00585256	108.643
749	-0.00679978	129.974
750	-0.00406172	68.3153
751	-0.00580276	107.522
752	-0.0255121	551.358
754	-0.00431935	74.117
757	-0.00560592	103.089
757	-0.00556969	102.273
759	-0.00575311	106.404
759	-0.0352074	769.687
759	-0.00692233	132.734
760	-0.00495004	88.3196
762	-0.00541744	98.845
762	-0.00479411	84.8081
762	-0.00434575	74.7115
762	-0.00452269	78.6961
763	-0.00469553	82.5881
764	0.00265491	-36.6353
765	-0.00548302	100.322
766	-0.00917351	183.428
767	-0.00671832	128.14
771	-0.00443052	76.6205
772	-0.00542428	98.9989
775	-0.0130228	270.111
779	-0.00417085	70.7729
779	-0.00509092	91.4921
779	-0.00444495	76.9454
780	-0.00505744	90.7381
783	-0.0053473	97.2654
783	-0.00500254	89.5017
784	-0.00679768	129.927
787	-0.00593319	110.459
787	-0.00589196	109.531
792	-0.00340086	53.4335
793	-0.00520265	94.008
793	-0.00410295	69.2437
793	-0.00420653	71.5764
794	-0.00393315	65.4202
795	-0.00455317	79.3824
796	-0.0420825	924.509
797	-0.00661852	125.892
799	-0.00430754	73.8511
801	-0.00525894	95.2757
801	-0.00532987	96.873
802	-0.00544435	99.4509
802	-0.00613498	115.003
804	-0.00506766	90.9681
804	-0.0111912	228.864
805	-0.00519206	93.7697
805	-0.00642369	121.505
807	-0.00640803	121.152
809	-0.0100252	202.608
810	-0.00405295	68.1179
810	-0.00560639	103.1
815	-0.0297526	646.852
820	-0.0056496	104.073
820	-0.00506104	90.8191
820	-0.00482951	85.6053
824	-0.00500462	89.5486
825	-0.00512122	92.1743
826	-0.00596902	111.266
832	-0.00629594	118.628
833	-0.0187079	398.133
833	-0.00588973	109.48
835	-0.00541	98.6775
838	-0.00539685	98.3812
839	-0.023998	517.262
839	-0.00581125	107.713
840	-0.00486294	86.3581
840	-0.00619797	116.422
844	-0.0739203	1641.47
847	-0.00579366	107.317
850	-0.00474539	83.711
851	-0.00932513	186.843
851	-0.00509112	91.4966
852	-0.00373445	60.9456
856	-0.00562922	103.614
857	-0.00554109	101.629
857	-0.00544087	99.3725
858	-0.0038154	62.7685
860	-0.00576397	106.648
862	-0.00514494	92.7084
863	-0.00703876	135.356
863	-0.00669237	127.555
863	-0.00400965	67.1428
864	-0.00524886	95.0488
866	-0.0134984	280.82
867	-0.00564562	103.983
868	-0.00664513	126.492
869	-0.00679977	129.974
870	-0.00550775	100.879
871	-0.00549828	100.665
874	-0.00636907	120.275
875	-0.00496628	88.6852
877	-0.00503223	90.1704
878	-0.00443294	76.675
880	-0.0117482	241.408
881	-0.00706252	135.891
883	-0.00560641	103.1
883	-0.00510847	91.8873
888	-0.0050392	90.3273
888	-0.0037252	60.7374
890	-0.0064936	123.079
892	-0.0103096	209.012
893	-0.00552297	101.221
895	-0.00527451	95.6263
897	-0.00882859	175.661
898	-0.00556736	102.221
901	-0.00574303	106.177
902	-0.0154847	325.551
902	-0.00581272	107.746
905	-0.00508762	91.4176
906	-0.00528257	95.8078
908	-0.00578856	107.202
914	-0.00485341	86.1436
915	-0.00567297	104.599
916	-0.00564169	103.895
919	-0.00573001	105.884
920	-0.00501655	89.8174
923	-0.00529762	96.1467
923	-0.00516335	93.1231
924	-0.00371139	60.4262
925	-0.00411561	69.529
925	-0.00551789	101.107
926	-0.00467715	82.1742
926	-0.00478171	84.5288
932	-0.00759039	147.778
932	-0.00530792	96.3786
946	-0.00568093	104.779
948	-0.00506678	90.9483
949	-0.00919019	183.804
953	-0.00411598	69.5372
956	-0.00558791	102.684
958	-0.00906225	180.923
961	-0.0100212	202.517
962	-0.00540796	98.6316
963	-0.00560408	103.048
971	-0.00376542	61.643
973	-0.0107388	218.678
973	-0.00938397	188.167
976	-0.0221675	476.041
982	-0.00746441	144.941
986	-0.00663683	126.304
986	-0.00601132	112.219
990	-0.0046071	80.5968
991	-0.00585119	108.613
991	-0.00624568	117.496
991	-0.00466563	81.9148
992	-0.0052507	95.0901
993	-0.00633536	119.516
997	-0.0047559	83.9477
997	-0.00389091	64.4688
999	-0.00542656	99.0504
1001	-0.00468113	82.264
1002	-0.00362616	58.5069
1003	-0.00568631	104.9
1003	-0.00550273	100.766
1004	-0.00453014	78.8639
1006	-0.00511667	92.072
1006	-0.00555825	102.016
1009	-0.00560842	103.146
1009	-0.00570242	105.263
1010	-0.00662575	126.055
1011	-0.00603244	112.694
1015	-0.00482025	85.3968
1016	-0.00555205	101.876
1021	-0.00709255	136.567
1023	-0.00528987	95.9723
1028	-0.00556675	102.207
1030	-0.00423578	72.2351
1031	-0.00540993	98.6759
1032	-0.0137638	286.797
1032	-0.00501889	89.8701
1033	-0.00568891	104.958
1035	-0.00422325	71.9528
1039	-0.00859157	170.324
1040	-0.00926711	185.536
1041	-0.00831021	163.987
1043	-0.00551638	101.073
1046	-0.00433716	74.5181
1047	-0.0258662	559.333
1049	-0.0062021	116.515
1051	-0.0136068	283.262
1052	-0.018826	400.794
1055	-0.00520634	94.0911
1056	-0.00497738	88.9351
1057	-0.0191754	408.662
1060	-0.0115645	237.271
1062	-0.00562969	103.625
1062	-0.00565318	104.154
1065	-0.00468318	82.3101
1066	-0.00569404	105.074
1068	-0.00470359	82.7696
1071	-0.0155049	326.004
1071	-0.0100131	202.334
1072	-0.00722387	139.524
1073	-0.00522281	94.4621
1079	-0.00510779	91.8719
1080	-0.00438398	75.5725
1080	-0.00497705	88.9279
1081	-0.00521847	94.3644
1082	-0.0057465	106.255
1086	-0.00649751	123.167
1088	-0.00580289	107.525
1088	-0.00506137	90.8267
1089	-0.00593264	110.447
1091	-0.0135876	282.829
1091	-0.00412458	69.731
1091	-0.00526821	95.4845
1093	-0.00598188	111.556
1094	-0.0153381	322.248
1095	-0.00794896	155.853
1095	-0.0174548	369.915
1095	-0.00516084	93.0665
1096	-0.0174187	369.103
1096	-0.00496402	88.6345
1098	-0.0130132	269.895
1098	-0.00565602	104.218
1099	-0.00437033	75.265
1100	-0.0169319	358.14
1100	-0.00538301	98.0695
1100	-0.00806933	158.563
1103	-0.00599912	111.944
1104	-0.0049278	87.8187
1107	-0.00630506	118.833
1113	-0.00543645	99.2731
1113	-0.00558595	102.64
1115	-0.00535774	97.5006
1116	-0.00750677	145.895
1119	-0.0132765	275.824
1120	-0.00560368	103.039
1123	-0.0151498	318.008
1126	-0.00570285	105.272
1128	-0.0054865	100.4
1130	-0.0158005	332.663
1131	-0.00574877	106.306
1132	-0.00948924	190.538
1135	-0.0110719	226.177
1139	-0.00518657	93.6459
1143	-0.0250137	540.134
1143	-0.00639071	120.762
1144	-0.00606053	113.327
1144	-0.00627566	118.171
1147	-0.0299317	650.885
1150	-0.00610016	114.219
1150	-0.00446863	77.4786
1150	-0.00492626	87.784
1152	-0.00946141	189.911
1152	-0.00554496	101.716
1153	-0.0553414	1223.09
1155	-0.00385856	63.7404
1158	-0.00490608	87.3296
1159	-0.00496999	88.7688
1161	-0.00949723	190.718
1161	-0.00519091	93.7436
1162	-0.00564878	104.055
1163	-0.0108841	221.948
1163	-0.00415724	70.4664
1163	-0.00624975	117.588
1165	-0.00494874	88.2902
1166	-0.00436012	75.0352
1166	-0.00506669	90.9465
1167	-0.00576799	106.739
1171	-0.0143671	300.383
1171	-0.00480303	85.0091
1172	-0.00532673	96.8023
1173	-0.00490229	87.2443
1175	-0.0113632	232.739
1179	-0.0051858	93.6287
1185	-0.0142769	298.351
1185	-0.00349247	55.4963
1186	-0.00430775	73.8558
1188	-0.0106094	215.763
1190	-0.0134142	278.925
1191	-0.00586163	108.848
1196	-0.00624956	117.584
1197	-0.00468483	82.3472
1198	-0.0057523	106.386
1199	-0.00434659	74.7304
1200	-0.00478082	84.5088
1201	-0.00437984	75.4792
1201	-0.0047837	84.5737
1202	-0.00683812	130.837
1203	-0.00600853	112.156
1203	-0.00691508	132.57
1208	-0.00625289	117.658
1208	-0.00379585	62.3283
1209	-0.0167454	353.94
1210	-0.00506376	90.8804
1211	-0.00568707	104.917
1212	-0.00483278	85.6789
1215	-0.00577974	107.004
1216	-0.0072615	140.371
1216	-0.00909492	181.659
1216	-0.00425614	72.6935
1217	-0.00525687	95.2292
1218	-0.0163469	344.966
1219	-0.0174587	370.004
1224	-0.00653705	124.058
1226	-0.00548408	100.346
1228	-0.00813594	160.063
1231	-0.0110152	224.901
1231	-0.0190432	405.685
1234	-0.0097113	195.539
1236	-0.00588482	109.37
1236	-0.00484896	86.0433
1237	-0.00526955	95.5147
1239	-0.00619643	116.387
1239	-0.00578663	107.159
1239	-0.00405381	68.1372
1240	-0.0141973	296.56
1241	-0.0199284	425.617
1242	-0.00521575	94.303
1246	-0.00960547	193.156
1247	-0.00499058	89.2324
1248	-0.00346655	54.9127
1248	-0.00374554	61.1954
1248	-0.00428087	73.2504
1252	-0.00338315	53.0346
1253	-0.00377242	61.8005
1255	-0.00571757	105.604
1255	-0.00472355	83.2191
1256	-0.00660793	125.654
1262	-0.00428124	73.2588
1263	-0.00523592	94.7574
1263	-0.0207127	443.281
1263	-0.00537121	97.8038
1266	-0.003892	64.4934
1266	-0.00405942	68.2636
1268	-0.00416515	70.6446
1269	-0.00516597	93.1822
1269	-0.00573442	105.983
1270	-0.00477236	84.3182
1270	-0.00482527	85.5099
1271	-0.00534418	97.1952
1272	-0.0150459	315.67
1273	-0.00556579	102.186
1274	-0.00519809	93.9054
1274	-0.0131543	273.072
1274	-0.00449966	78.1774
1274	-0.00517583	93.4041
1276	-0.00508998	91.471
1277	-0.00490165	87.2298
1278	-0.00502192	89.9382
1282	-0.00516859	93.2411
1284	-0.0280487	608.479
1285	-0.00495527	88.4374
1287	-0.0194487	414.816
1288	-0.00482427	85.4874
1292	-0.00613745	115.059
1294	-0.0142183	297.032
1295	-0.0138397	288.507
1295	-0.00463729	81.2768
1296	-0.00498776	89.1689
1296	-0.00813707	160.088
1296	-0.00446269	77.3449
1297	-0.00456569	79.6643
1298	-0.00399201	66.7455
1300	-0.0135963	283.024
1301	-0.0129567	268.622
1304	-0.00498273	89.0556
1305	-0.00580309	107.529
1307	-0.00570725	105.371
1309	-0.00499281	89.2826
1312	-0.00391639	65.0427
1318	-0.00473724	83.5275
1318	-0.00580949	107.674
1318	-0.00418744	71.1465
1319	-0.00537863	97.971
1321	-0.0047663	84.1819
1322	-0.0225069	483.685
1324	-0.00496806	88.7253
1325	-0.0056808	104.776
1325	-0.024873	536.967
1325	-0.00435526	74.9256
1326	-0.00942072	188.995
1326	-0.00524914	95.0551
1329	-0.00533806	97.0575
1329	-0.00545132	99.6079
1331	-0.00520991	94.1715
1337	-0.00571247	105.489
1339	-0.00392732	65.2889
1339	-0.00640232	121.023
1341	-0.00498597	89.1286
1342	-0.00457761	79.9328
1343	-0.00455891	79.5117
1345	-0.00511774	92.0961
1349	-0.00452245	78.6906
1349	-0.00457918	79.9681
1352	-0.00532022	96.6557
1355	-0.0112566	230.338
1355	-0.00870869	172.961
1358	-0.0188693	401.768
1361	-0.00696349	133.661
1361	-0.00474713	83.7503
1366	-0.00517081	93.2911
1367	-0.00444649	76.98
1368	-0.00511939	92.1331
1373	-0.00439262	75.767
1373	-0.00352764	56.2883
1373	-0.0051398	92.5927
1374	-0.0183918	391.016
1376	-0.0047159	83.047
1376	-0.00438676	75.635
1379	-0.00528117	95.7764
1381	-0.00550471	100.81
1381	-0.00389694	64.6046
1381	-0.00455093	79.332
1383	-0.0049706	88.7826
1385	-0.00883694	175.849
1388	-0.00551856	101.122
1389	-0.00456835	79.7242
1391	-0.0135003	280.864
1391	-0.00416011	70.531
1394	-0.00481557	85.2914
1395	-0.00596586	111.195
1397	-0.00611239	114.495
1400	-0.00469041	82.4729
1402	-0.0117993	242.558
1407	-0.008182	161.1
1409	-0.0124417	257.025
1409	-0.0045765	79.9077
1409	-0.00648668	122.923
1415	-0.00519533	93.8433
1415	-0.00621775	116.867
1416	-0.0036028	57.981
1417	-0.00537165	97.8137
1417	-0.00435514	74.9229
1417	-0.00336378	52.5985
1418	-0.00605463	113.194
1419	-0.00368315	59.7904
1424	-0.00426855	72.9731
1424	-0.00510597	91.8309
1424	-0.00462609	81.0245
1426	-0.00438073	75.4993
1426	-0.00509594	91.605
1427	-0.00601975	112.408
1436	-0.00524174	94.8884
1437	-0.0103333	209.546
1438	-0.00489945	87.1802
1438	-0.00493834	88.0561
1439	-0.00523816	94.8078
1439	-0.00416991	70.7518
1446	-0.00648106	122.797
1446	-0.0183518	390.114
1448	-0.00517759	93.4437
1449	-0.00677075	129.32
1450	-0.0051565	92.9687
1451	-0.00444739	77.0003
1453	-0.00497469	88.8746
1453	-0.00544106	99.377
1455	-0.0138044	287.711
1456	-0.00508071	91.2622
1459	-0.00536385	97.6381
1459	-0.00566485	104.416
1461	-0.00578772	107.183
1463	-0.00474465	83.6944
1464	-0.00485376	86.1514
1465	-0.00922755	184.645
1465	-0.00466208	81.8348
1468	-0.00354595	56.7007
1468	-0.00529979	96.1956
1468	-0.00633777	119.57
1471	-0.0061152	114.558
1472	-0.00489445	87.0677
1473	-0.00549232	100.531
1474	-0.00924151	184.959
1474	-0.00430002	73.6817
1474	-0.00486079	86.3098
1475	-0.00536124	97.5794
1476	-0.00923997	184.925
1479	-0.00511546	92.0446
1482	-0.00577653	106.931
1483	-0.00551543	101.052
1484	-0.00483377	85.7013
1485	-0.00486955	86.5069
1488	-0.00806797	158.533
1491	-0.0182209	387.167
1491	-0.00576612	106.697
1491	-0.004901	87.2153
1493	-0.00471556	83.0393
1493	-0.00464936	81.5486
1496	-0.010564	214.741
1497	-0.01161	238.296
1497	-0.00373615	60.9839
1499	-0.00929046	186.062
1499	-0.00397037	66.2583
1501	-0.00533921	97.0833
1508	-0.00768171	149.834
1508	-0.00475881	84.0132
1510	-0.00638843	120.711
1511	-0.00393563	65.4759
1512	-0.0047744	84.3644
1516	-0.0159877	336.878
1516	-0.00592125	110.19
1516	-0.0190585	406.029
1518	-0.00569997	105.207
1520	-0.0051347	92.4779
1521	-0.00374305	61.1392
1522	-0.00546961	100.02
1526	-0.00522049	94.4098
1530	-0.00622492	117.029
1530	-0.00619406	116.334
1530	-0.0370366	810.879
1531	-0.00432884	74.3306
1534	-0.00562707	103.566
1534	-0.00620232	116.52
1537	-0.00562453	103.508
1541	-0.00589452	109.588
1541	-0.00486629	86.4336
1541	-0.00441241	76.2126
1542	-0.00486442	86.3914
1543	-0.00548791	100.432
1543	-0.00562293	103.472
1547	-0.00294199	43.1
1549	-0.00414173	70.1172
1550	-0.010524	213.84
1550	-0.00581502	107.798
1551	-0.0063434	119.697
1553	-0.00494408	88.1852
1554	-0.00615176	115.381
1556	-0.00511925	92.1301
1557	-0.00590699	109.869
1561	-0.00475646	83.9603
1562	-0.00427858	73.1988
1567	-0.00438043	75.4925
1567	-0.00906122	180.9
1568	-0.00519219	93.7726
1570	-0.00909205	181.594
1574	-0.00417424	70.8492
1575	-0.00611388	114.528
1575	-0.00399173	66.7393
1577	-0.00950734	190.946
1580	-0.0140466	293.165
1583	-0.00547337	100.105
1583	-0.00515759	92.9934
1584	-0.00420148	71.4626
1585	-0.0141766	296.093
1585	-0.00437148	75.2909
1595	-0.0160767	338.882
1596	-0.117526	2623.42
1596	-0.00557631	102.423
1597	-0.00503796	90.2995
1599	-0.00508917	91.4526
1602	-0.00592758	110.333
1603	-0.00539095	98.2484
1604	-0.00726053	140.35
1606	-0.00404869	68.0219
1613	-0.0119282	245.462
1614	-0.0458709	1009.82
1617	-0.00515286	92.8869
1623	-0.00546071	99.8193
1624	-0.00469158	82.4993
1624	-0.00510546	91.8194
1626	-0.00507162	91.0575
1628	-0.00891016	177.498
1633	-0.00656227	124.625
1633	-0.00391858	65.092
1634	-0.00583856	108.328
1637	-0.00539323	98.2997
1643	-0.0062358	117.274
1643	-0.00473611	83.5019
1645	-0.00480751	85.1099
1647	-0.0217513	466.669
1649	-0.00556281	102.119
1649	-0.00522012	94.4016
1650	-0.00459081	80.23
1652	-0.00559359	102.812
1652	-0.00866437	171.963
1657	-0.00353504	56.4551
1660	-0.00703874	135.355
1660	-0.00662954	126.14
1660	-0.00695327	133.43
1665	-0.00478881	84.6889
1666	-0.00500561	89.571
1670	-0.0360928	789.627
1670	-0.00450375	78.2695
1676	-0.00542698	99.0597
1677	-0.00531087	96.4452
1679	-0.00364599	58.9536
1679	-0.00467285	82.0775
1682	-0.00492677	87.7954
1686	-0.00409669	69.1028
1687	-0.00810787	159.431
1688	-0.0052102	94.1781
1688	-0.00267312	37.0454
1692	-0.00416282	70.5922
1692	-0.00419542	71.3263
1694	-0.00533931	97.0855
1695	-0.00602761	112.585
1695	-0.0200793	429.017
1697	-0.00513167	92.4096
1699	-0.00512409	92.2389
1702	-0.00412895	69.8293
1703	-0.00816556	160.73
1703	-0.00506938	91.0069
1704	-0.0046836	82.3197
1707	-0.00514015	92.6007
1709	-0.00475345	83.8926
1710	-0.00610862	114.41
1710	-0.00373608	60.9824
1712	-0.00542003	98.9033
1715	-0.00626509	117.933
1717	-0.00749182	145.558
1717	-0.00428111	73.2559
1717	-0.00365168	59.0817
1719	-0.00571288	105.498
1721	-0.005593	102.798
1722	-0.00503901	90.3231
1722	-0.00272492	38.2119
1723	-0.00485806	86.2482
1725	-0.00606165	113.352
1725	-0.011015	224.896
1736	-0.0044426	76.8926
1737	-0.00383668	63.2477
1740	-0.00347436	55.0885
1740	-0.00509478	91.579
1742	-0.00548942	100.466
1742	-0.00404849	68.0175
1745	-0.00467245	82.0685
1745	-0.00515618	92.9617
1747	-0.00434719	74.7439
1748	-0.00685344	131.182
1748	-0.00545669	99.7288
1750	-0.00492607	87.7798
1751	-0.00486003	86.2926
1756	-0.0142105	296.856
1757	-0.00506448	90.8966
1762	-0.00503629	90.2618
1762	-0.00376357	61.6013
1767	-0.00394893	65.7756
1768	-0.00451872	78.6065
1770	-0.00440889	76.1334
1771	-0.00454079	79.1036
1771	-0.0101238	204.827
1771	-0.00425046	72.5656
1772	-0.0053146	96.5291
1772	-0.0092058	184.155
1774	-0.0033796	52.9546
1777	-0.0043157	74.0347
1778	-0.00573869	106.079
1779	-0.00514372	92.6811
1782	-0.00538246	98.0572
1782	-0.00716575	138.215
1785	-0.00512244	92.2017
1794	-0.00716396	138.175
1794	-0.00596877	111.26
1795	-0.00587777	109.211
1801	-0.00516643	93.1925
1802	-0.0184293	391.86
1804	-0.00513721	92.5344
1805	-0.00377182	61.7871
1807	-0.00483894	85.8177
1808	-0.00780762	152.67
1809	-0.00429814	73.6394
1814	-0.00595925	111.046
1814	-0.0046225	80.9436
1819	-0.0228132	490.582
1819	-0.00461215	80.7105
1820	-0.0037459	61.2034
1822	-0.00383137	63.1281
1823	-0.00449622	78.0998
1824	-0.00560924	103.164
1824	-0.0160542	338.375
1826	-0.00396626	66.1657
1827	-0.00526954	95.5144
1834	-0.00518905	93.7019
1835	-0.0040206	67.3894
1835	-0.00409805	69.1335
1839	-0.0104695	212.612
1839	-0.0052516	95.1104
1841	-0.00480141	84.9725
1841	-0.00401467	67.2559
1844	-0.0054525	99.6345
1847	-0.00491753	87.5876
1848	-0.00406337	68.3525
1848	-0.00449834	78.1476
1850	-0.00398778	66.6504
1853	-0.00517126	93.3011
1857	-0.00429044	73.4659
1860	-0.00656128	124.603
1861	-0.0871789	1940.04
1861	-0.00517954	93.4876
1861	-0.0050679	90.9737
1866	-0.0111502	227.943
1867	-0.00402079	67.3936
1871	-0.00474154	83.6242
1874	-0.00439657	75.856
1874	-0.00942945	189.192
1875	-0.00601411	112.281
1875	-0.00562627	103.548
1876	-0.0101528	205.481
1876	-0.003704	60.2599
1876	-0.00504792	90.5238
1879	-0.00820465	161.61
1879	-0.0131938	273.961
1880	-0.00637004	120.297
1880	-0.00444	76.834
1881	-0.00456227	79.5874
1882	-0.00571073	105.45
1882	-0.0049186	87.6114
1886	-0.0060549	113.2
1888	-0.0121663	250.823
1889	-0.00850785	168.438
1891	-0.00499798	89.3991
1891	-0.00747109	145.091
1896	-0.00381038	62.6554
1897	-0.00523438	94.7227
1899	-0.00870796	172.944
1900	-0.0045204	78.6445
1902	-0.00427836	73.194
1903	-0.0045871	80.1464
1905	-0.00496242	88.5984
1905	-0.022784	489.923
1905	-0.00391157	64.934
1907	-0.00966156	194.419
1908	-0.00789199	154.57
1909	-0.00615569	115.47
1910	-0.00447141	77.5412
1910	-0.003719	60.5977
1910	-0.00461122	80.6897
1911	-0.003701	60.1923
1915	-0.00505113	90.5959
1918	-0.00507411	91.1134
1918	-0.00430056	73.6939
1919	-0.00398914	66.6808
1920	-0.00463415	81.206
1921	-0.00424284	72.3941
1922	-0.00568578	104.888
1923	-0.00538323	98.0745
1926	-0.00527915	95.7309
1926	-0.00403516	67.7172
1929	-0.00402476	67.4831
1932	-0.0179485	381.033
1935	-0.00466523	81.9059
1938	-0.00540553	98.5768
1938	-0.00548393	100.342
1940	-0.0125476	259.409
1941	-0.00652409	123.766
1942	-0.0050537	90.6538
1944	-0.0043694	75.244
1945	-0.00451621	78.55
1946	-0.00429012	73.4588
1951	-0.00424656	72.4778
1953	-0.00398465	66.5799
1957	-0.00454706	79.2448
1958	-0.00554398	101.695
1965	-0.00611644	114.586
1969	-0.00410356	69.2575
1972	-0.00411985	69.6244
1974	-0.00543599	99.2627
1975	-0.00524141	94.881
1977	-0.00423864	72.2994
1978	-0.00883344	175.77
1980	-0.00429479	73.564
1981	-0.00393086	65.3685
1983	-0.00403095	67.6225
1985	-0.00400196	66.9695
1985	-0.00609091	114.011
1987	-0.011373	232.958
1989	-0.00500081	89.4628
1991	-0.0211973	454.194
1993	-0.00523739	94.7903
1994	-0.0237031	510.621
1997	-0.00408075	68.7439
1997	-0.00522174	94.438
1998	-0.0112357	229.867
1999	-0.00490265	87.2524
2000	-0.00559402	102.821
2002	-0.0267699	579.684
2004	-0.00530539	96.3216
2007	-0.00614062	115.13
2007	-0.00501097	89.6916
2008	-0.00605948	113.303
2011	-0.00914072	182.69
2011	-0.0055883	102.693
2012	-0.00453646	79.006
2013	-0.00463217	81.1615
2013	-0.0054888	100.452
2014	-0.00408165	68.7642
2023	-0.00526508	95.414
2025	-0.0034373	54.2539
2028	-0.00572015	105.662
2033	-0.0173568	367.708
2034	-0.00504945	90.5581
2034	-0.00481462	85.27
2038	-0.00483851	85.808
2038	-0.0049569	88.4739
2039	-0.00598302	111.581
2039	-0.0052716	95.5607
2040	-0.00343503	54.2028
2041	-0.00426301	72.8482
2044	-0.00431322	73.9788
2045	-0.0191325	407.696
2045	-0.00448965	77.952
2046	-0.00538413	98.0949
2047	-0.00602717	112.575
2052	-0.00939496	188.415
2052	-0.00351473	55.9976
2052	-0.0040286	67.5696
2053	-0.00565204	104.128
2055	-0.00475248	83.8708
2057	-0.0237965	512.725
2057	-0.0056388	103.83
2060	-0.00512722	92.3095
2063	-0.00476582	84.1711
2064	-0.00520398	94.038
2074	-0.00427308	73.0751
2074	-0.005316	96.5607
2082	-0.017079	361.453
2082	-0.00558757	102.676
2084	-0.00771911	150.677
2086	-0.010279	208.322
2088	-0.00726362	140.419
2091	-0.0142211	297.095
2091	-0.00622319	116.99
2091	-0.00984983	198.658
2096	-0.023266	500.779
2096	-0.00471436	83.0122
2098	-0.00739478	143.373
2098	-0.00488113	86.7677
2100	-0.004694	82.5538
2100	-0.00441943	76.3706
2102	-0.00448127	77.7632
2103	-0.0046131	80.7319
2104	-0.0255074	551.253
2107	-0.00474296	83.6562
2108	-0.00424095	72.3514
2108	-0.00492184	87.6844
2109	-0.00533119	96.9027
2118	-0.00580637	107.603
2119	-0.00475378	83.9
2121	-0.00416168	70.5665
2125	-0.00460407	80.5285
2126	-0.00599169	111.777
2126	-0.00551667	101.08
2131	-0.00498287	89.0589
2132	-0.00458829	80.1732
2134	-0.0116367	238.898
2134	-0.00542247	98.9582
2134	-0.00576038	106.568
2137	-0.00533032	96.8831
2137	-0.00477003	84.2659
2140	-0.00580988	107.682
2140	-0.00453471	78.9668
2144	-0.00772269	150.757
2145	-0.00498545	89.117
2150	-0.0236091	508.505
2150	-0.00496813	88.7268
2151	-0.0048998	87.1883
2154	-0.0149159	312.743
2155	-0.004761	84.0625
2157	-0.0174669	370.188
2158	-0.00527633	95.6672
2159	-0.0156889	330.149
2161	-0.00442684	76.5376
2164	-0.0027752	39.3441
2169	-0.00471968	83.1321
2170	-0.00455332	79.3857
2171	-0.00666808	127.008
2172	-0.019221	409.688
2173	-0.0190836	406.593
2173	-0.00538409	98.094
2174	-0.00485758	86.2373
2174	-0.00408173	68.7659
2176	-0.00378036	61.9794
2176	-0.00544488	99.4629
2183	-0.00477729	84.4293
2184	-0.00555927	102.039
2184	-0.00506695	90.9522
2187	-0.00440325	76.0064
2191	-0.00562618	103.546
2192	-0.0320674	698.978
2192	-0.00383517	63.2137
2193	-0.00514671	92.7485
2194	-0.00387913	64.2035
2196	-0.00523905	94.8278
2199	-0.00493383	87.9546
2199	-0.0054922	100.529
2199	-0.00452832	78.8227
2202	-0.00565735	104.248
2206	-0.00431288	73.9712
2207	-0.00446596	77.4185
2209	-0.00547479	100.137
2210	-0.00479728	84.8796
2212	-0.00560432	103.053
2212	-0.00552077	101.172
2215	-0.00488059	86.7555
2222	-0.0124245	256.638
2222	-0.00499766	89.3919
2225	-0.0107506	218.943
2226	-0.00372087	60.6398
2229	-0.00504377	90.4303
2232	-0.0191535	408.168
2236	-0.00485609	86.2039
2238	-0.00823724	162.344
2242	-0.00430956	73.8965
2244	-0.00489454	87.0697
2248	-0.0119135	245.131
2249	-0.0116445	239.072
2250	-0.00605859	113.283
2251	-0.00427754	73.1754
2252	-0.00429301	73.5238
2252	-0.00587819	109.221
2254	-0.00425911	72.7604
2255	-0.00661911	125.905
2256	-0.00549088	100.499
2256	-0.0046626	81.8468
2261	-0.00411129	69.4316
2262	-0.0100004	202.049
2265	-0.00627354	118.124
2265	-0.00704188	135.426
2267	-0.00844981	167.131
2269	-0.00501582	89.8007
2269	-0.00484273	85.903
2269	-0.00644033	121.879
2272	-0.00450774	78.3593
2272	-0.00544183	99.3942
2276	-0.00414768	70.2512
2276	-0.0050379	90.2982
2277	-0.00808181	158.844
2278	-0.00531728	96.5895
2281	-0.0296792	645.197
2286	-0.0154959	325.804
2287	-0.0100807	203.857
2291	-0.00840897	166.211
2293	-0.0189075	402.628
2299	-0.0229749	494.222
2299	-0.00421533	71.7746
2300	-0.0181024	384.498
2304	-0.00531035	96.4334
2305	-0.00471807	83.0957
2306	-0.00557248	102.336
2308	-0.0160695	338.72
2309	-0.00548885	100.453
2312	-0.00547722	100.191
2313	-0.00751005	145.969
2313	-0.00659438	125.349
2314	-0.00576758	106.73
2314	-0.00263312	36.1446
2323	-0.0050762	91.1606
2324	-0.00541298	98.7445
2324	-0.00506137	90.8266
2325	-0.00614903	115.32
2326	-0.00531962	96.6422
2331	-0.0270133	585.164
2332	-0.00534742	97.2681
2335	-0.0141325	295.101
2336	-0.00378471	62.0773
2337	-0.00434855	74.7744
2342	-0.00428704	73.3893
2352	-0.00637804	120.477
2352	-0.00482241	85.4455
2354	-0.0182793	388.483
2355	-0.00430127	73.7099
2356	-0.00391328	64.9727
2357	-0.00449577	78.0897
2358	-0.00478342	84.5674
2360	-0.0261592	565.932
2367	-0.00557541	102.402
2369	-0.0053128	96.4885
2371	-0.0039565	65.946
2379	-0.00493306	87.9372
2380	-0.0051938	93.8088
2384	-0.00678753	129.698
2389	-0.00677825	129.489
2400	-0.00441269	76.2189
2401	-0.00537987	97.999
2401	-0.00486757	86.4623
2402	-0.0110189	224.984
2412	-0.00985478	198.77
2412	-0.00601514	112.305
2414	-0.0049086	87.3862
2419	-0.00386365	63.8551
2421	-0.00513973	92.5912
2422	-0.0052602	95.3042
2431	-0.0044629	77.3497
2432	-0.00421737	71.8205
2433	-0.00577496	106.896
2454	-0.00542529	99.0217
2462	-0.00449481	78.0682
2463	-0.00375015	61.299
2469	-0.00481584	85.2976
2472	-0.0054426	99.4116
2472	-0.00434073	74.5984
2476	-0.0144348	301.908
2477	-0.00768054	149.808
2478	-0.0165772	350.154
2479	-0.00564416	103.951
2480	-0.00431074	73.9231
2481	-0.00484338	85.9177
2482	-0.00479723	84.8785
2483	-0.00550878	100.902
2484	-0.0222828	478.638
2485	-0.0168296	355.837
2486	-0.00490113	87.2182
2486	-0.00467097	82.035
2486	-0.00534359	97.1819
2488	-0.00717403	138.402
2488	-0.00409626	69.0932
2491	-0.00489606	87.1039
2494	0.00257012	-34.7259
2495	-0.0105235	213.83
2497	-0.00396877	66.2223
2499	-0.00487425	86.6127
2502	-0.00421613	71.7927
2502	-0.00583631	108.278
2503	-0.00426493	72.8915
2506	-0.00585878	108.783
2509	-0.0113241	231.857
2511	-0.0046009	80.4572
2512	-0.0506234	1116.84
2515	-0.00599529	111.858
2522	-0.00466732	81.953
2527	-0.00487585	86.6488
2528	-0.00477171	84.3038
2531	-0.00579683	107.388
2532	-0.0217026	465.572
2532	-0.00566114	104.333
2532	-0.00916549	183.248
2536	-0.00510787	91.8737
2537	-0.00397091	66.2705
2538	-0.00539949	98.4407
2540	-0.00423218	72.1541
2543	-0.00353169	56.3796
2543	-0.0042773	73.17
2543	-0.00460376	80.5215
2546	-0.00494037	88.1019
2546	-0.00499357	89.2997
2548	-0.00453858	79.0538
2550	-0.00392274	65.1858
2554	-0.01099	224.335
2556	-0.00560904	103.16
2556	-0.00640887	121.171
2557	-0.00409196	68.9963
2557	-0.00456974	79.7556
2559	-0.0120417	248.017
2560	-0.00658247	125.08
2563	-0.00451121	78.4375
2564	-0.00432767	74.3044
2568	-0.00497039	88.7778
2569	-0.00423612	72.2428
2570	-0.00473154	83.3992
2574	-0.00492476	87.7503
2576	-0.00471323	82.9869
2577	-0.0051489	92.7976
2577	-0.00567237	104.586
2582	-0.0043851	75.5976
2582	-0.0050623	90.8475
2584	-0.00810169	159.292
2584	-0.0156489	329.247
2586	-0.0200073	427.395
2587	-0.00504974	90.5646
2592	-0.00533595	97.0099
2592	-0.00674142	128.66
2594	-0.00869332	172.615
2596	-0.0286727	622.532
2598	-0.00537118	97.8033
2605	-0.0240357	518.11
2608	-0.00894255	178.227
2615	-0.00587878	109.234
2624	-0.00527564	95.6517
2626	-0.00348898	55.4178
2629	-0.00500342	89.5217
2629	-0.00542238	98.9561
2631	-0.0349783	764.529
2635	0.00255815	-34.4563
2636	-0.00426644	72.9254
2637	-0.00516399	93.1375
2638	-0.00542008	98.9045
2640	-0.00405531	68.171
2647	-0.00444397	76.9234
2652	-0.00460021	80.4416
2654	-0.0101112	204.544
2657	-0.0101746	205.971
2657	-0.00580493	107.571
2657	-0.00410214	69.2256
2659	-0.00408176	68.7668
2660	-0.00500732	89.6094
2663	-0.00509723	91.6341
2664	-0.0192818	411.058
2669	-0.0061945	116.344
2670	-0.00511071	91.9376
2673	-0.00934356	187.258
2674	-0.00478759	84.6612
2674	-0.00467067	82.0284
2675	-0.00468845	82.4288
2675	-0.00447111	77.5346
2678	-0.00479161	84.7518
2683	-0.00357484	57.3513
2686	-0.0136577	284.408
2687	-0.00546373	99.8873
2689	-0.00456899	79.7386
2694	-0.0110704	226.144
2696	-0.0275895	598.139
2697	-0.0041563	70.4453
2702	-0.0092459	185.058
2704	-0.00742549	144.064
2705	-0.00472288	83.2042
2705	-0.00463507	81.2268
2713	-0.00617851	115.984
2713	-0.00648124	122.801
2715	-0.0109785	224.075
2717	-0.00495189	88.3611
2720	-0.018999	404.69
2721	-0.00491785	87.5947
2723	-0.0155992	328.128
2725	-0.00428514	73.3467
2727	-0.00509604	91.6072
2727	-0.00498586	89.1262
2728	-0.00435609	74.9443
2729	-0.0353608	773.142
2730	-0.0037682	61.7056
2731	-0.0044535	77.1379
2732	-0.00479723	84.8784
2737	-0.00523302	94.692
2740	-0.00466692	81.9439
2741	-0.00695203	133.402
2742	-0.00436117	75.0587
2743	-0.00523377	94.7089
2744	-0.00416221	70.5784
2749	-0.00480051	84.9523
2749	-0.0051585	93.0139
2749	-0.0064632	122.395
2751	-0.00979191	197.354
2754	-0.0219039	470.105
2755	-0.00450909	78.3899
2756	-0.00526266	95.3594
2758	-0.00549454	100.581
2761	-0.00437578	75.3878
2763	-0.00404985	68.0482
2763	-0.00504991	90.5685
2763	-0.0048457	85.9699
2764	-0.00500996	89.6689
2765	-0.00451746	78.5783
2765	-0.00411374	69.4869
2767	-0.00502008	89.8968
2768	-0.00529638	96.1188
2768	-0.0198484	423.817
2772	-0.00453658	79.0087
2776	-0.00671866	128.147
2776	0.00238505	-30.5584
2778	-0.00530232	96.2525
2779	-0.00451311	78.4803
2781	-0.00578198	107.054
2781	-0.0269536	583.821
2782	-0.00466835	81.9762
2782	-0.00433023	74.3619
2783	-0.00428915	73.4369
2785	-0.00469986	82.6857
2790	-0.00509526	91.5899
2792	-0.00499207	89.2659
2792	-0.00365049	59.0548
2794	-0.00507494	91.1321
2797	-0.00569478	105.09
2800	-0.00410211	69.2249
2801	-0.00873962	173.657
2803	-0.00439263	75.7672
2808	-0.00444494	76.9451
2810	-0.00456151	79.5703
2813	-0.00501982	89.891
2813	-0.00540264	98.5118
2814	-0.00450231	78.2372
2815	-0.00432095	74.1531
2816	-0.00527006	95.5261
2827	-0.00530457	96.3033
2828	-0.00534638	97.2447
2828	-0.00377647	61.8919
2828	-0.00478649	84.6365
2830	-0.00432257	74.1895
2831	-0.00367606	59.6308
2833	-0.00487592	86.6504
2834	-0.00435454	74.9094
2836	-0.00539691	98.3826
2840	-0.00481742	85.3332
2846	-0.00849075	168.053
2846	-0.0103499	209.92
2848	-0.00568344	104.835
2850	-0.0048123	85.2177
2851	-0.00425975	72.7749
2853	-0.00566575	104.437
2853	-0.00307816	46.1664
2857	-0.00642864	121.616
2858	-0.0150672	316.15
2858	-0.00399061	66.7141
2859	-0.00502245	89.9502
2864	-0.0157618	331.79
2865	-0.00485035	86.0746
2865	-0.0042902	73.4606
2871	-0.00403861	67.795
2873	-0.00429077	73.4734
2874	-0.00616096	115.588
2878	-0.00845763	167.307
2879	-0.00506223	90.8459
2885	-0.00447481	77.6179
2888	-0.00569378	105.068
2891	-0.00432798	74.3113
2895	-0.00438665	75.6324
2898	-0.00465928	81.7718
2900	-0.00629196	118.538
2904	-0.00785511	153.739
2907	-0.0253343	547.354
2909	-0.0153974	323.585
2912	-0.00454876	79.2831
2915	-0.00536145	97.5842
2917	-0.00428159	73.2666
2919	-0.00506659	90.9442
2919	-0.0051512	92.8495
2925	-0.00975631	196.552
2926	-0.00771526	150.59
2929	-0.00457229	79.8129
2930	-0.00511271	91.9826
2931	-0.00519711	93.8834
2931	-0.00293474	42.9368
2933	-0.00407109	68.5265
2934	-0.00893197	177.989
2935	-0.00620104	116.491
2935	-0.00531877	96.6229
2937	-0.00443217	76.6576
2939	-0.00524338	94.9254
2944	-0.00411505	69.5164
2951	-0.0110705	226.146
2954	-0.0170719	361.292
2955	-0.00427781	73.1816
2961	-0.00380601	62.5571
2965	-0.00541495	98.7889
2969	-0.00544391	99.4411
2971	-0.00475068	83.8301
2975	-0.0128002	265.098
2977	-0.00309583	46.5645
2979	-0.0049493	88.3028
2979	-0.00478555	84.6153
2980	-0.0049946	89.3231
2983	-0.00462252	80.944
2985	-0.00455317	79.3824
2986	-0.00589106	109.51
2986	-0.0126916	262.653
2988	-0.00598994	111.737
2991	-0.0043122	73.956
2992	-0.00445558	77.1847
2998	-0.00515628	92.9638
2999	-0.00477828	84.4516
3001	-0.0052947	96.0811
3004	-0.00370293	60.2358
3006	-0.00556408	102.147
3006	-0.010251	207.693
3008	-0.00468777	82.4135
3009	-0.00928295	185.893
3013	-0.0050551	90.6853
3014	-0.00454332	79.1607
3015	-0.0046669	81.9435
3017	-0.00578022	107.015
3019	-0.00471411	83.0066
3025	-0.00383625	63.2381
3026	-0.00500761	89.616
3028	-0.00746749	145.01
3031	-0.00563879	103.83
3034	-0.0127449	263.852
3034	-0.00406781	68.4526
3039	-0.00597019	111.292
3039	-0.0143657	300.352
3039	-0.00482525	85.5093
3040	-0.00394075	65.5914
3042	-0.00528316	95.8211
3042	-0.00473648	83.5105
3043	-0.00466042	81.7975
3044	-0.0046064	80.5811
3045	-0.0100609	203.413
3047	-0.00459859	80.4051
3053	-0.00971956	195.725
3054	-0.00439087	75.7275
3055	-0.0149352	313.177
3055	-0.01685	356.295
3055	-0.00842302	166.528
3056	-0.00364324	58.8916
3056	-0.00452724	78.7984
3060	-0.00939916	188.51
3060	-0.00937599	187.988
3062	-0.00742828	144.127
3063	-0.0143526	300.058
3064	-0.00468258	82.2966
3066	-0.00501524	89.7878
3071	-0.00443601	76.7441
3072	-0.0129206	267.809
3075	-0.00549272	100.54
3076	-0.00368471	59.8254
3082	-0.00462696	81.0442
3083	-0.00483793	85.795
3086	-0.00566933	104.517
3093	-0.118578	2647.13
3094	-0.00527348	95.6032
3094	-0.00524667	94.9993
3094	-0.00409294	69.0183
3097	-0.00515306	92.8913
3101	-0.00493247	87.9238
3102	-0.0040615	68.3104
3104	-0.0036902	59.9491
3105	-0.00552172	101.193
3109	-0.0180016	382.229
3110	-0.0042916	73.492
3112	-0.0128485	266.185
3115	-0.00502488	90.0049
3118	-0.00440706	76.0922
3124	-0.00603502	112.752
3129	-0.0102157	206.898
3129	-0.00494385	88.1802
3132	-0.00503	90.1201
3135	-0.00530811	96.3829
3137	-0.0052024	94.0024
3137	-0.00511256	91.9794
3137	-0.00486488	86.4019
3141	-0.00515246	92.8778
3144	-0.00407368	68.5847
3145	-0.00996261	201.198
3146	-0.00510306	91.7655
3152	-0.00515701	92.9803
3152	-0.00486372	86.3756
3158	-0.00497193	88.8124
3159	-0.00469132	82.4933
3159	-0.00521304	94.242
3160	-0.00430866	73.8762
3162	-0.00406916	68.483
3164	-0.00482147	85.4243
3165	-0.00441767	76.3311
3166	-0.00569839	105.172
3170	-0.021522	461.506
3174	-0.00701514	134.824
3180	-0.00489744	87.1351
3181	-0.0379902	832.354
3186	-0.00368613	59.8575
3195	-0.00449024	77.9653
3196	-0.00472507	83.2534
3203	-0.00621887	116.893
3204	-0.00399274	66.762
3204	-0.00480365	85.0229
3206	-0.00559226	102.782
3212	-0.00514471	92.7034
3217	-0.00522478	94.5063
3218	-0.00476041	84.0492
3218	-0.00491595	87.5518
3220	-0.00592006	110.163
3220	-0.00508882	91.4446
3223	-0.00404888	68.0263
3229	-0.0135958	283.014
3232	-0.0167302	353.598
3232	-0.00452759	78.8063
3234	-0.00439806	75.8894
3238	-0.00452745	78.8031
3240	-0.00558985	102.727
3242	-0.0046202	80.8918
3247	-0.0304239	661.969
3248	-0.00481792	85.3443
3251	-0.00498285	89.0585
3252	-0.0051475	92.7662
3256	-0.0035863	57.6093
3257	-0.00427841	73.195
3259	-0.00582423	108.005
3261	-0.00485236	86.1198
3262	-0.00458359	80.0675
3263	-0.00470607	82.8255
3264	-0.00527009	95.5269
3265	-0.0177192	375.87
3265	-0.00953647	191.602
3266	-0.00632731	119.334
3267	-0.00482728	85.555
3271	-0.00498645	89.1395
3272	-0.00438204	75.5286
3273	-0.00468622	82.3786
3274	-0.00534007	97.1026
3276	-0.0118741	244.244
3278	-0.0178866	379.64
3279	-0.00483674	85.7681
3280	-0.00562453	103.508
3280	-0.00456673	79.6877
3287	-0.00436358	75.1129
3294	-0.0042896	73.4471
3298	-0.00430258	73.7394
3300	-0.00825197	162.676
3300	-0.00525331	95.149
3304	-0.00570909	105.413
3308	-0.0135794	282.645
3311	-0.00700758	134.654
3311	-0.00417051	70.7652
3313	-0.00514579	92.7275
3316	-0.00561001	103.182
3319	-0.00546179	99.8436
3320	-0.00524445	94.9493
3326	-0.0247156	533.423
3327	-0.00469507	82.5779
3327	-0.00281501	40.2406
3328	-0.0140441	293.109
3330	-0.0097374	196.127
3330	-0.0142462	297.661
3330	-0.00527952	95.739
3332	-0.00841517	166.351
3332	-0.00377124	61.774
3340	-0.00793937	155.636
3341	-0.00491089	87.4379
3349	-0.00394872	65.7707
3350	-0.0036545	59.1453
3351	-0.00576283	106.623
3351	-0.00423964	72.3219
3354	-0.00681261	130.263
3355	-0.00341444	53.7392
3360	-0.0175147	371.264
3360	-0.00342534	53.9847
3361	-0.0184692	392.759
3365	-0.0050388	90.3183
3365	-0.0211452	453.021
3366	-0.00375461	61.3996
3368	-0.00520221	93.9983
3369	-0.00460105	80.4606
3369	-0.00454049	79.0969
3371	-0.00545672	99.7294
3373	-0.00443324	76.6817
3375	-0.00452013	78.6384
3381	-0.00400942	67.1375
3385	-0.00641831	121.384
3389	-0.00235169	29.807
3390	-0.00521176	94.2133
3391	-0.00402654	67.5232
3393	-0.00481148	85.1993
3397	-0.00379749	62.3651
3397	-0.00468061	82.2522
3398	-0.0041232	69.6999
3399	-0.00484001	85.8417
3401	-0.00323614	49.724
3403	-0.00601752	112.358
3407	-0.00454411	79.1784
3407	-0.00547568	100.156
3408	-0.00285374	41.1127
3409	-0.0054484	99.5422
3409	-0.0045727	79.8223
3410	-0.00363543	58.7157
3410	-0.00339087	53.2085
3413	-0.0056828	104.821
3413	-0.00524486	94.9585
3419	-0.00525754	95.2441
3420	-0.00409086	68.9717
3420	-0.0051716	93.3089
3421	-0.0144231	301.644
3422	-0.00463424	81.2079
3422	-0.00564352	103.936
3427	-0.00416715	70.6896
3431	-0.0051883	93.685
3431	-0.0044328	76.6719
3432	-0.00476991	84.2632
3435	-0.00435646	74.9527
3436	-0.0522494	1153.46
3437	-0.00485594	86.2006
3439	-0.00952478	191.338
3443	-0.00517982	93.4939
3443	-0.00929801	186.232
3447	-0.00453618	78.9997
3448	-0.00410421	69.2722
3448	-0.00394367	65.6569
3454	-0.00585792	108.764
3456	-0.0185683	394.991
3460	-0.00720877	139.184
3460	-0.00382792	63.0504
3463	-0.0052605	95.3109
3463	-0.00831556	164.108
3469	-0.00551086	100.949
3472	-0.00375595	61.4298
3475	-0.00354053	56.5786
3475	-0.00517482	93.3814
3476	-0.00508634	91.389
3478	-0.00652694	123.83
3484	-0.00476767	84.2127
3485	-0.00926086	185.395
3488	-0.00343842	54.2792
3489	-0.00359456	57.7953
3490	-0.00500624	89.5852
3494	-0.0124574	257.378
3494	-0.00497629	88.9107
3496	-0.00461679	80.8149
3497	-0.00310663	46.8076
3501	-0.00515046	92.8327
3503	-0.0123406	254.749
3504	-0.00467945	82.2262
3512	-0.00366522	59.3866
3512	-0.0042398	72.3255
3514	-0.0049198	87.6385
3516	-0.00468309	82.308
3522	-0.00563916	103.838
3523	-0.00414186	70.1201
3524	-0.00464767	81.5104
3524	-0.00377047	61.7567
3527	-0.00489178	87.0076
3528	-0.0104551	212.289
3531	-0.00499142	89.2514
3535	-0.00467596	82.1476
3535	-0.00531965	96.6429
3536	-0.00619414	116.336
3536	-0.0300864	654.368
3536	-0.00393225	65.3999
3540	-0.00505108	90.5948
3541	-0.00444567	76.9616
3543	-0.00604234	112.917
3543	-0.00535937	97.5372
3545	-0.0041201	69.6301
3549	-0.00849202	168.082
3552	-0.0176601	374.539
3552	-0.00446562	77.4108
3558	-0.00480854	85.1331
3561	-0.0039633	66.099
3562	-0.0059871	111.673
3564	-0.0046616	81.8242
3564	-0.00419576	71.3337
3567	-0.00316698	48.1666
3569	-0.00555686	101.984
3569	-0.00454116	79.112
3570	-0.00368072	59.7355
3571	-0.00434024	74.5873
3573	-0.00499489	89.3295
3578	-0.0048635	86.3706
3582	-0.00566279	104.37
3593	-0.0191257	407.543
3595	-0.00540004	98.4531
3596	-0.00528163	95.7866
3597	-0.00466993	82.0118
3598	-0.0133697	277.924
3598	-0.0211957	454.158
3598	-0.00390531	64.7932
3599	-0.00417616	70.8925
3604	-0.00439799	75.8878
3604	-0.00500826	89.6306
3605	-0.00492945	87.8558
3605	-0.00465556	81.6882
3606	-0.00408882	68.9257
3607	-0.00554345	101.683
3610	-0.00458936	80.1975
3611	-0.0048752	86.6342
3614	-0.00639735	120.912
3615	-0.00401328	67.2246
3616	-0.00971816	195.693
3621	-0.00436194	75.076
3622	-0.00463385	81.1991
3623	-0.00412046	69.6381
3623	-0.00482803	85.5721
3624	-0.0166536	351.874
3628	-0.00487958	86.7328
3631	-0.00527135	95.5551
3631	-0.00416529	70.6477
3636	-0.00981714	197.922
3637	-0.00398402	66.5656
3638	-0.00933265	187.012
3641	-0.00489352	87.0468
3643	-0.00480673	85.0924
3645	-0.00418863	71.1734
3646	-0.00517246	93.3283
3646	-0.00402087	67.3954
3647	-0.00455309	79.3805
3648	-0.00512323	92.2196
3649	-0.00388217	64.2721
3650	-0.00459298	80.2789
3650	-0.00654591	124.257
3651	-0.00417248	70.8097
3653	-0.00458393	80.0751
3654	-0.00494276	88.1555
3659	-0.00383146	63.1301
3660	-0.0532139	1175.18
3662	-0.00443831	76.7958
3665	-0.00444845	77.0241
3669	-0.00395194	65.8433
3678	-0.00477918	84.4718
3680	-0.00523543	94.7462
[truncated: 880 more rows]

## Sheet: b4GalT7
frame_indices	contrasts	masses_kDa
13	-0.00642333	125.73
15	-0.00404933	73.5729
18	-0.00359842	63.6661
24	-0.00562949	108.289
24	-0.00296768	49.8086
25	-0.0058355	112.816
28	-0.00275604	45.1589
29	-0.00418715	76.6007
30	-0.00589248	114.068
30	-0.00381038	68.323
37	-0.00364435	64.6752
38	-0.00548937	105.211
38	-0.00315645	53.9561
39	-0.00640995	125.436
44	0.00449067	-83.2692
49	-0.00320074	54.9291
56	-0.00467941	87.416
58	-0.00459642	85.5925
59	-0.00475634	89.1061
59	-0.00354493	62.491
61	-0.00392897	70.9284
61	-0.00381186	68.3556
86	-0.00529638	100.971
93	-0.00350452	61.6032
99	-0.00548609	105.139
102	-0.00402456	73.0288
103	-0.00586789	113.527
104	-0.00543433	104.002
104	-0.00386651	69.5563
105	-0.00384242	69.027
106	-0.00380165	68.1312
108	-0.00542804	103.864
109	-0.00357793	63.216
109	-0.00347985	61.0612
110	-0.00401031	72.7155
114	-0.00796445	159.59
115	-0.00645375	126.399
119	-0.00374594	66.9074
124	-0.00503438	95.2148
125	-0.00375713	67.153
126	-0.00382023	68.5395
134	-0.00273266	44.6451
135	-0.00365779	64.9705
135	-0.00291425	48.6348
137	-0.0044437	82.2373
138	-0.00397439	71.9264
138	-0.00576451	111.256
139	-0.00459211	85.4978
140	-0.00417633	76.3632
144	-0.0045651	84.9045
145	-0.00334234	58.04
149	-0.00362599	64.2719
155	-0.00483176	90.7632
157	-0.00523613	99.6473
159	-0.00408224	74.296
160	-0.0026528	42.8906
162	-0.00452712	84.0701
163	0.00270729	-44.0878
168	-0.00324909	55.9913
169	-0.00470969	88.0812
175	-0.00342069	59.7613
175	-0.00508386	96.3018
178	-0.00528204	100.656
179	-0.00541828	103.649
182	-0.0035935	63.5581
183	-0.00410755	74.8519
184	-0.00606648	117.89
186	-0.00421122	77.1296
187	-0.00506084	95.796
187	-0.00461788	86.0642
187	-0.00341898	59.7238
188	-0.00515756	97.921
188	-0.0041556	75.9076
190	-0.00481904	90.4838
193	-0.00440448	81.3757
196	-0.00393633	71.0902
196	-0.00346493	60.7334
202	-0.00537804	102.765
203	-0.00393095	70.9719
203	-0.00569824	109.8
203	-0.00344236	60.2376
203	-0.00540227	103.297
207	-0.00328668	56.8173
208	-0.00429707	79.0159
209	-0.00340025	59.3123
211	-0.00433623	79.8761
212	-0.00323254	55.6277
213	-0.00376397	67.3034
215	-0.00300683	50.6689
216	-0.00278644	45.8266
217	-0.00512538	97.214
217	-0.00357752	63.207
217	-0.00337208	58.6934
225	-0.00265089	42.8487
226	-0.00433864	79.9292
227	-0.00368733	65.6195
228	-0.00463039	86.3389
231	-0.00978723	199.636
233	-0.00605029	117.535
234	-0.00439676	81.2061
237	-0.00347072	60.8607
246	-0.00363243	64.4135
246	-0.00393462	71.0527
248	-0.00289689	48.2534
249	-0.00385041	69.2026
249	-0.00353275	62.2235
252	-0.00438924	81.0408
252	-0.00390819	70.472
253	-0.00453005	84.1345
256	-0.00355774	62.7726
257	-0.00602632	117.008
261	-0.00783036	156.643
265	-0.00423008	77.544
267	-0.00369891	65.874
270	-0.00435232	80.2296
275	-0.0036471	64.7358
278	-0.00485846	91.3498
278	-0.00357815	63.221
280	-0.00362838	64.3245
284	-0.00635393	124.206
286	-0.004968	93.7565
286	-0.00556987	106.98
288	-0.00343179	60.0053
291	-0.00316956	54.244
292	-0.00500389	94.545
292	-0.00424797	77.9371
294	-0.00407961	74.2382
298	-0.0056029	107.705
298	-0.00490996	92.4811
298	-0.00503219	95.1666
301	-0.00458004	85.2327
304	-0.00475688	89.1179
305	-0.00413433	75.4403
306	-0.00273304	44.6535
308	-0.0029677	49.8092
309	-0.00491111	92.5065
309	-0.00339876	59.2796
309	-0.00479274	89.9059
309	-0.00506713	95.9344
316	-0.00635599	124.251
316	-0.00391844	70.6971
317	-0.00588561	113.917
317	-0.00377545	67.5556
318	-0.0031323	53.4255
322	-0.00525123	99.9791
323	-0.00401794	72.8833
323	-0.00341684	59.6769
324	-0.00463112	86.3551
325	-0.00468215	87.4762
325	-0.00307763	52.2244
326	0.00374183	-66.8169
327	-0.00344699	60.3392
327	-0.00436502	80.5087
329	-0.00248903	39.2926
329	-0.00337233	58.699
333	-0.00572544	110.398
339	-0.00406714	73.9641
339	-0.00523169	99.5498
340	-0.00522068	99.3079
342	-0.00649393	127.282
351	-0.00523895	99.7092
354	-0.00372449	66.4359
357	-0.00456107	84.8159
357	-0.00447544	82.9347
362	-0.00359464	63.5832
363	-0.00327424	56.5439
364	-0.00426425	78.2948
365	-0.00442377	81.7995
367	-0.0031059	52.8453
369	-0.00566881	109.153
376	-0.00420082	76.9011
376	-0.0036643	65.1135
376	-0.00286986	47.6595
379	0.00397209	-71.876
379	-0.00550027	105.451
383	-0.0100352	205.085
385	-0.00534842	102.114
386	-0.00441864	81.6867
388	-0.00333371	57.8504
390	-0.0029012	48.3481
394	-0.00349948	61.4924
405	-0.00369347	65.7544
408	-0.00496994	93.799
410	-0.00456269	84.8516
412	-0.00418694	76.5961
412	-0.00458047	85.2422
418	-0.00538884	103.002
420	-0.00402774	73.0986
423	-0.00418659	76.5886
427	-0.00427635	78.5606
428	-0.00423097	77.5636
429	-0.00347138	60.8751
431	-0.00271014	44.1505
435	-0.00366693	65.1714
436	-0.00307379	52.1399
437	-0.00419568	76.7881
439	-0.00370362	65.9774
441	-0.00403233	73.1995
445	-0.00661639	129.972
446	-0.00574608	110.851
451	-0.00449845	83.4403
455	-0.00448438	83.1312
455	-0.00261531	42.0669
456	-0.00361581	64.0482
456	-0.0042094	77.0897
457	-0.00430386	79.1651
460	-0.00369249	65.733
466	-0.00246965	38.8666
467	-0.00322749	55.5168
468	-0.0061133	118.919
472	-0.00450017	83.4779
473	-0.00359401	63.5694
476	-0.00844147	170.07
477	-0.00624703	121.857
477	-0.00455968	84.7855
477	-0.00443719	82.0943
478	-0.00401387	72.7938
480	-0.0052417	99.7698
481	-0.00353645	62.3048
482	-0.00579113	111.841
485	-0.00425656	78.1258
485	-0.00746322	148.577
492	-0.00359708	63.6368
492	-0.00285391	47.3091
492	-0.00462024	86.1159
493	-0.00429812	79.0388
498	-0.00344945	60.3933
501	-0.00280663	46.2704
502	-0.00315066	53.8288
503	-0.00310022	52.7205
503	-0.00355679	62.7516
504	-0.00303326	51.2495
506	-0.00345686	60.5562
507	-0.00297748	50.0239
507	-0.00339869	59.278
509	-0.0035871	63.4175
510	-0.00491252	92.5375
510	-0.00307998	52.2759
514	-0.00538481	102.914
520	-0.00320917	55.1143
522	-0.0033851	58.9794
523	-0.00419022	76.6682
524	-0.00439357	81.1361
524	-0.00313592	53.5049
524	-0.00294717	49.3581
527	-0.00496673	93.7284
528	-0.00493913	93.1221
534	-0.00264922	42.8119
539	-0.00556267	106.822
539	-0.00577638	111.517
542	-0.00378834	67.8388
542	-0.00314392	53.6807
543	-0.0034171	59.6826
546	-0.0035183	61.906
557	-0.00388413	69.9435
560	-0.003948	71.3467
567	-0.0044635	82.6724
567	-0.00325614	56.1463
567	-0.0040024	72.5418
569	-0.00407464	74.129
569	-0.00330418	57.2016
571	-0.00358909	63.4611
573	-0.00474448	88.8456
575	-0.00320516	55.0261
576	-0.00273684	44.737
576	-0.00313816	53.5542
581	-0.00534511	102.042
581	-0.00401653	72.8522
585	-0.00319197	54.7364
585	-0.00253092	40.2129
586	-0.00504859	95.5269
587	-0.00449808	83.432
588	-0.00297367	49.9403
590	-0.00309782	52.6679
591	-0.00331308	57.3971
593	-0.00395801	71.5665
593	-0.00395164	71.4265
594	-0.00421876	77.2953
595	-0.00360702	63.8552
597	-0.00446949	82.804
597	-0.0033997	59.3003
598	-0.00648972	127.189
599	-0.00492287	92.7649
600	-0.00412906	75.3245
600	-0.00299824	50.4801
602	-0.00323987	55.7889
603	-0.00354206	62.428
603	-0.0024157	37.6814
604	-0.00445752	82.5409
610	-0.00365063	64.8133
611	-0.0053221	101.536
618	-0.00655799	128.689
618	-0.00333449	57.8676
623	-0.00453586	84.2622
628	-0.00552809	106.062
631	-0.00456925	84.9958
632	-0.00309918	52.6978
635	-0.00330365	57.1901
638	-0.00403247	73.2024
640	-0.005689	109.597
640	-0.00538414	102.899
642	-0.00478758	89.7925
645	-0.0024946	39.4149
646	-0.00322118	55.3781
646	-0.00430714	79.2371
646	-0.00529707	100.986
648	-0.00518914	98.615
651	-0.00365605	64.9323
652	-0.00343141	59.997
653	-0.00351364	61.8036
653	-0.00349161	61.3195
653	-0.00362399	64.228
654	-0.00321685	55.283
655	-0.00333758	57.9354
656	-0.00366515	65.1323
658	-0.00440635	81.4168
658	-0.00332687	57.7001
659	-0.0144549	302.187
659	-0.00588433	113.888
662	-0.00463532	86.4472
663	-0.00503942	95.3256
667	-0.00527412	100.482
668	-0.00676838	133.311
668	-0.00432641	79.6603
668	-0.00289742	48.2651
672	-0.00435005	80.1798
674	-0.00311614	53.0705
676	-0.00529402	100.919
676	-0.00322912	55.5526
678	-0.00324115	55.8168
679	-0.00315675	53.9626
685	-0.00445695	82.5285
686	-0.00366432	65.114
691	-0.00461024	85.8963
691	-0.0029903	50.3056
692	-0.00517334	98.2678
695	-0.0041301	75.3474
696	-0.00323852	55.7591
700	-0.0037303	66.5636
701	-0.00364178	64.6187
702	-0.00338967	59.0798
703	-0.00310033	52.7229
703	-0.00397797	72.0052
703	-0.00406158	73.842
709	-0.00354675	62.5311
709	-0.00354317	62.4525
710	-0.00275534	45.1435
710	-0.00370857	66.0863
715	-0.00257476	41.1761
720	-0.00430019	79.0843
721	-0.00379801	68.0512
721	-0.00462716	86.2681
723	-0.00555893	106.739
729	-0.00309717	52.6535
732	-0.0030474	51.5601
733	-0.00333916	57.9701
736	-0.00397019	71.8342
736	-0.00464023	86.5551
739	-0.00369538	65.7964
739	-0.0027366	44.7317
745	-0.00528906	100.81
745	-0.00427348	78.4974
746	-0.00299644	50.4405
747	-0.00483895	90.9211
747	-0.00640648	125.36
750	-0.00293107	49.0042
751	-0.0037323	66.6076
751	-0.00437718	80.7758
752	-0.00441313	81.5658
753	-0.00507602	96.1297
756	-0.00433183	79.7794
757	-0.00372266	66.3959
758	-0.00400629	72.6272
760	-0.00286078	47.4599
761	-0.00421872	77.2945
762	-0.00299886	50.4936
762	-0.00560268	107.7
764	-0.00355326	62.6741
766	-0.00344347	60.262
768	-0.0051578	97.9263
768	-0.00278479	45.7905
769	-0.00390809	70.4697
771	-0.00342128	59.7743
772	-0.00364281	64.6414
774	-0.00375819	67.1764
775	-0.00458571	85.3573
776	-0.00331762	57.497
781	-0.00373221	66.6057
782	-0.00514064	97.5493
783	-0.00410256	74.7423
784	-0.0061376	119.453
786	-0.00437103	80.6408
788	-0.00351054	61.7355
790	-0.00422017	77.3262
791	-0.00302161	50.9935
792	-0.00507261	96.0547
792	-0.00418332	76.5167
797	-0.00448624	83.172
800	-0.00352939	62.1495
801	-0.00384085	68.9925
801	-0.00320262	54.9704
802	-0.0032053	55.0293
805	-0.00417044	76.2336
806	-0.00377685	67.5865
809	-0.00489781	92.2142
810	-0.00399464	72.3714
810	-0.00398101	72.0718
811	-0.00304174	51.4358
815	-0.00411343	74.9812
818	-0.00655717	128.671
820	-0.00513054	97.3275
825	-0.00337272	58.7075
827	-0.00363932	64.5648
828	-0.00355092	62.6227
830	-0.00326734	56.3923
833	-0.00414716	75.7222
834	-0.00353129	62.1914
836	-0.00447536	82.9329
836	-0.00326668	56.3777
837	-0.00336289	58.4915
838	-0.00346974	60.8392
839	-0.00268156	43.5225
842	-0.00295576	49.5468
844	-0.00383294	68.8187
845	-0.0036278	64.3116
847	-0.00356666	62.9685
854	-0.00542786	103.86
855	-0.00295286	49.483
857	-0.004004	72.5769
860	-0.00394505	71.2818
860	-0.00297534	49.9769
861	-0.00468665	87.5751
864	-0.00433585	79.8678
867	-0.00249542	39.4329
868	-0.00324936	55.9974
868	-0.00310654	52.8595
870	-0.00449896	83.4514
872	-0.00328226	56.7201
872	-0.00452525	84.0291
872	-0.00365909	64.9992
873	-0.00367875	65.4311
874	-0.00422167	77.3593
876	-0.00381779	68.4858
876	-0.00412827	75.3072
879	-0.00416034	76.0118
879	-0.00322397	55.4395
881	-0.00322263	55.41
882	-0.00400476	72.5937
884	-0.00386305	69.4802
885	-0.00397508	71.9416
885	-0.00310665	52.8619
885	-0.00259242	41.564
890	-0.00667816	131.329
891	-0.00438059	80.8507
891	-0.00302816	51.1374
894	-0.00337034	58.6553
894	-0.00384919	69.1757
894	-0.00298402	50.1677
895	-0.00438262	80.8953
895	-0.00461941	86.0978
898	-0.00289	48.102
901	-0.00269232	43.7589
907	-0.00324125	55.8191
910	-0.00521647	99.2153
913	-0.00341611	59.6608
916	-0.00333538	57.8871
920	-0.00336646	58.5701
923	-0.0033457	58.1139
926	-0.00428342	78.716
927	-0.00403723	73.3071
929	-0.00602383	116.953
933	-0.00345785	60.5779
934	-0.00387242	69.686
939	-0.00417038	76.2323
939	-0.00205807	29.8242
940	-0.00353119	62.1891
943	-0.00372164	66.3733
943	-0.00372407	66.4269
945	-0.00561953	108.071
946	-0.00556252	106.818
947	-0.00440775	81.4475
947	-0.00346008	60.6269
948	-0.00387117	69.6586
949	-0.0041411	75.5892
952	-0.0107058	219.818
954	-0.00394352	71.2482
955	-0.00317959	54.4645
955	-0.00431126	79.3275
957	-0.00717333	142.208
957	-0.00436719	80.5564
959	-0.00345542	60.5245
962	-0.00542787	103.86
966	-0.0053654	102.487
967	-0.00582642	112.616
968	-0.00308908	52.4757
974	-0.0029254	48.8797
976	-0.0035833	63.334
978	-0.00450137	83.5044
980	-0.00690738	136.365
980	-0.00389287	70.1353
983	-0.00332642	57.6903
987	0.00618812	-120.563
988	-0.00582206	112.52
989	-0.0050482	95.5184
990	-0.00371014	66.1209
993	-0.00395908	71.59
994	-0.00309431	52.5908
994	-0.002734	44.6745
995	-0.00276206	45.2911
1001	-0.00534406	102.019
1003	-0.00327024	56.4561
1011	-0.00679073	133.802
1023	-0.00624922	121.905
1039	-0.00612131	119.095
1040	-0.00376942	67.4231
1041	-0.00279845	46.0905
1048	-0.00384544	69.0934
1053	-0.00433842	79.9244
1054	-0.00363772	64.5297
1056	-0.00316725	54.1934
1057	-0.00326877	56.4236
1061	-0.0044207	81.732
1066	-0.00290133	48.3508
1066	-0.00305824	51.7983
1067	-0.00470825	88.0496
1068	-0.00314296	53.6596
1068	-0.00340868	59.4976
1074	-0.00658247	129.227
1075	-0.00380182	68.1349
1076	-0.00374846	66.9628
1078	-0.00321465	55.2346
1083	-0.0031755	54.3745
1087	-0.0037054	66.0166
1090	-0.0032042	55.0052
1094	0.00304836	-51.5812
1095	-0.00539986	103.245
1095	-0.00389963	70.2839
1096	-0.00449958	83.4651
1100	-0.00597989	115.988
1103	-0.00348708	61.2201
1103	-0.0026729	43.3321
1104	-0.00374079	66.7942
1105	-0.00349904	61.4829
1105	-0.00357665	63.1878
1106	-0.00333401	57.8571
1110	-0.00335701	58.3623
1110	-0.00370133	65.9271
1111	-0.00368103	65.4812
1113	-0.00408538	74.3649
1114	-0.00476665	89.3326
1116	-0.00440424	81.3705
1117	-0.00383718	68.9119
1118	-0.00360164	63.7371
1118	-0.00324612	55.9261
1119	-0.00371961	66.3288
1119	-0.00342903	59.9447
1121	-0.00323012	55.5746
1122	-0.00836959	168.491
1128	-0.00354621	62.519
1128	-0.00303782	51.3497
1129	-0.00469278	87.7096
1132	-0.00374846	66.9626
1132	-0.00363703	64.5145
1133	-0.00341514	59.6395
1134	-0.00509168	96.4737
1136	-0.00420339	76.9576
1137	-0.00295746	49.5841
1137	-0.00316191	54.076
1137	-0.00514881	97.7289
1138	-0.00329918	57.0917
1138	-0.00363558	64.4826
1139	-0.00432649	79.6623
1140	-0.0034755	60.9655
1140	-0.00299438	50.3953
1143	-0.00488369	91.904
1147	-0.00437709	80.774
1152	-0.00300247	50.5729
1154	-0.00330537	57.2278
1156	-0.00416955	76.2141
1158	-0.00389357	70.1507
1163	-0.00360059	63.7139
1164	-0.00340601	59.4388
1167	-0.00484007	90.9458
1168	-0.00344871	60.377
1169	-0.00444067	82.1708
1173	-0.00359544	63.6008
1176	-0.00428385	78.7253
1179	-0.00338194	58.91
1181	-0.00353771	62.3325
1181	-0.003579	63.2397
1182	-0.00450135	83.5039
1184	-0.00298603	50.2119
1185	-0.00564752	108.686
1187	-0.00358851	63.4484
1190	-0.00341417	59.6181
1194	-0.00281501	46.4545
1195	-0.00325219	56.0594
1195	-0.0065028	127.477
1197	-0.00279256	45.9611
1198	-0.00367266	65.2974
1198	-0.00345365	60.4856
1198	-0.00316038	54.0424
1199	-0.0035226	62.0004
1203	-0.00377495	67.5446
1204	-0.00537859	102.777
1207	-0.00332321	57.6197
1210	-0.00359576	63.6077
1212	-0.00265563	42.9528
1216	-0.0033036	57.189
1219	-0.00527549	100.512
1222	-0.00445681	82.5253
1224	-0.00354669	62.5297
1225	-0.00569926	109.823
1226	-0.00402319	72.9985
1227	-0.00502288	94.9621
1233	-0.00324362	55.8711
1236	-0.00441862	81.6864
1241	-0.00309135	52.5257
1244	-0.00337209	58.6937
1250	-0.0040085	72.6758
1253	-0.00447453	82.9147
1254	-0.00370566	66.0224
1256	-0.00386624	69.5502
1258	-0.00341802	59.7029
1259	-0.00410356	74.7643
1261	-0.00449683	83.4045
1261	-0.00395021	71.3952
1264	-0.00479272	89.9055
1268	-0.00339078	59.1043
1271	-0.00312521	53.2697
1271	-0.00322442	55.4492
1275	-0.00469242	87.7017
1275	-0.00316295	54.0987
1276	-0.00527067	100.406
1276	-0.00503428	95.2125
1277	-0.00304405	51.4866
1277	-0.00364688	64.731
1281	-0.00301671	50.8858
1284	-0.00282215	46.6114
1286	-0.00541969	103.68
1288	-0.00322026	55.3579
1294	-0.00311069	52.9506
1296	-0.00263269	42.4487
1309	-0.00320158	54.9476
1316	-0.00309357	52.5745
1321	-0.00335074	58.2247
1322	-0.00394958	71.3813
1323	-0.00591704	114.607
1324	-0.00326817	56.4104
1329	-0.00450092	83.4944
1329	-0.00325226	56.061
1329	-0.0042919	78.9021
1330	-0.00302236	51.0099
1330	-0.00416352	76.0816
1331	-0.00423654	77.686
1334	-0.00407532	74.1439
1334	-0.00351033	61.7307
1335	-0.00343651	60.1091
1337	-0.00434483	80.065
1338	-0.00501867	94.8697
1341	-0.00329681	57.0397
1341	-0.00369928	65.8822
1349	-0.00298159	50.1141
1351	-0.00359168	63.5182
1352	-0.00327178	56.4898
1356	-0.00430738	79.2424
1358	-0.00295648	49.5625
1360	-0.00387497	69.7421
1360	-0.00411153	74.9395
1361	0.00337814	-58.8265
1364	-0.00365992	65.0175
1365	-0.00441054	81.5088
1367	-0.00342658	59.8909
1368	-0.0048451	91.0562
1368	-0.00341835	59.7101
1369	-0.0033468	58.138
1369	-0.00403919	73.35
1369	-0.00390779	70.4631
1370	-0.00384423	69.0668
1373	-0.00348649	61.207
1374	-0.00347182	60.8847
1374	-0.00365147	64.8318
1375	-0.00492879	92.895
1376	-0.0055708	107
1376	-0.00406434	73.9028
1376	-0.00403695	73.3008
1377	-0.00288968	48.095
1379	-0.00360793	63.8751
1379	-0.00327919	56.6526
1382	-0.00316153	54.0676
1382	-0.00411803	75.0822
1384	-0.00334623	58.1255
1385	-0.00338969	59.0803
1385	-0.00284187	47.0446
1388	-0.00370367	65.9785
1388	-0.00430134	79.1096
1388	-0.00348359	61.1435
1390	-0.00385104	69.2163
1391	-0.00312816	53.3344
1392	-0.0031184	53.1199
1393	-0.00875261	176.906
1394	-0.00287348	47.7391
1397	-0.00317752	54.4189
1402	-0.00641271	125.497
1405	-0.00353501	62.273
1406	-0.00423483	77.6484
1408	-0.00367944	65.4462
1408	-0.00457492	85.1202
1409	-0.00383118	68.7801
1409	-0.00404323	73.4388
1409	-0.00320813	55.0915
1410	-0.00327962	56.662
1414	-0.00550062	105.458
1415	-0.00349503	61.3946
1416	-0.00284355	47.0814
1416	-0.0033909	59.107
1423	-0.00416004	76.0052
1427	-0.00373039	66.5656
1429	-0.00331331	57.4023
1430	-0.00424228	77.8121
1431	-0.00304485	51.504
1433	-0.00332851	57.7362
1437	-0.00313651	53.5179
1438	-0.00301876	50.9308
1440	-0.00305925	51.8205
1440	-0.00386477	69.5179
1443	-0.00341143	59.558
1446	-0.00278391	45.7712
1447	-0.00340509	59.4186
1448	-0.00426855	78.3893
1455	-0.00366251	65.0743
1456	-0.003381	58.8895
1456	-0.00389037	70.0804
1458	-0.00307245	52.1104
1462	-0.00494581	93.2689
1463	-0.00459403	85.5402
1469	-0.00340055	59.3189
1471	-0.00288781	48.0539
1475	-0.00404	73.3678
1475	-0.00292111	48.7856
1475	-0.00313175	53.4133
1479	-0.00314924	53.7976
1479	-0.00310487	52.8228
1480	-0.00342544	59.8658
1481	-0.00423071	77.5578
1485	-0.0028972	48.2601
1486	-0.00293307	49.0483
1487	-0.00283015	46.787
1489	-0.00381775	68.4849
1490	-0.00322833	55.5351
1493	-0.00327654	56.5944
1494	-0.00336066	58.4425
1496	-0.00399276	72.33
1498	-0.0036986	65.8671
1498	-0.00388077	69.8696
1499	-0.00312512	53.2676
1500	-0.0032181	55.3105
1501	-0.00553986	106.32
1504	-0.00383457	68.8544
1505	-0.00345668	60.5522
1513	-0.00288755	48.0481
1514	-0.00391798	70.687
1518	-0.00328591	56.8002
1520	-0.00386869	69.6042
1520	-0.00347541	60.9636
1524	-0.00348358	61.1432
1524	-0.00331664	57.4755
1529	-0.00510489	96.7639
1531	-0.00423983	77.7582
1533	-0.00334205	58.0337
1533	-0.00424091	77.7819
1536	-0.00506867	95.9681
1537	-0.00358737	63.4234
1538	-0.00312951	53.3641
1538	-0.00370603	66.0304
1538	-0.00273442	44.6838
1543	-0.005114	96.964
1546	-0.00407124	74.0541
1546	-0.00408652	74.39
1547	-0.00330926	57.3133
1548	-0.00388795	70.0274
1549	-0.00321581	55.2602
1550	-0.00399966	72.4817
1551	-0.00368705	65.6135
1557	-0.0055221	105.93
1558	-0.00372783	66.5094
1560	-0.00489688	92.1939
1561	-0.0043886	81.0269
1561	-0.00390184	70.3325
1565	-0.00411657	75.0502
1566	-0.00363427	64.4539
1568	-0.00344282	60.2475
1571	-0.00352334	62.0167
1573	-0.00384122	69.0007
1580	-0.00461514	86.004
1580	-0.00465035	86.7774
1581	-0.0037832	67.7258
1582	-0.00384924	69.1769
1583	-0.00453925	84.3365
1587	-0.00374414	66.8677
1587	-0.00272737	44.529
1589	-0.00465238	86.8221
1596	-0.0030458	51.5249
1598	-0.0043973	81.218
1599	-0.00362609	64.2741
1600	-0.00335548	58.3287
1602	-0.00372598	66.4687
1603	-0.00356309	62.8901
1608	-0.00465877	86.9625
1609	-0.00341123	59.5536
1612	-0.00405274	73.6477
1612	-0.00450931	83.6788
1617	-0.00420141	76.9141
1620	-0.00333898	57.9663
1626	-0.00470031	87.8751
1627	-0.00348024	61.0698
1627	-0.00482614	90.6396
1633	-0.00390819	70.472
1633	-0.00356017	62.826
1638	-0.00414558	75.6876
1638	-0.00300304	50.5855
1640	-0.0036684	65.2038
1641	-0.00403088	73.1676
1642	-0.00285527	47.3388
1643	-0.00466519	87.1036
1645	-0.00284628	47.1415
1648	-0.00437192	80.6603
1649	-0.00331077	57.3465
1650	-0.0028643	47.5372
1653	-0.00422003	77.3233
1654	-0.00269048	43.7184
1658	-0.00386846	69.5991
1658	-0.00326179	56.2703
1660	-0.0031877	54.6426
1664	-0.00350896	61.7008
1665	-0.00279348	45.9813
1667	-0.00320004	54.9137
1667	-0.00293204	49.0257
1669	-0.00333398	57.8563
1669	-0.0033851	58.9795
1671	-0.00349737	61.4462
1674	-0.00570144	109.87
1679	-0.0034832	61.1348
1685	-0.00392469	70.8345
1690	-0.00309241	52.5489
1692	-0.00356634	62.9615
1693	-0.00418334	76.5172
1698	-0.00371256	66.1739
1701	-0.00396083	71.6285
1703	-0.00440837	81.4611
1703	-0.0051644	98.0713
1704	-0.00308943	52.4834
1706	-0.00227569	34.6054
1707	-0.00218661	32.6482
1716	-0.00307322	52.1275
1716	-0.0038756	69.756
1717	-0.00330236	57.1618
1719	-0.00419583	76.7915
1727	-0.00642633	125.796
1733	-0.00692583	136.771
1734	-0.00309553	52.6175
1735	-0.00787729	157.675
1735	-0.00472792	88.4816
1738	-0.00353474	62.2672
1739	-0.00285983	47.4392
1742	-0.00413372	75.427
1744	-0.00284575	47.1297
1746	-0.00314668	53.7413
1747	-0.00347942	61.0517
1748	-0.00266526	43.1644
1748	-0.00389682	70.2222
1749	-0.00285773	47.393
1751	-0.0029854	50.1979
1754	-0.00324921	55.9939
1755	-0.00412074	75.1419
1755	-0.00392474	70.8355
1755	-0.00369646	65.8202
1756	-0.00345609	60.5392
1757	-0.00388335	69.9262
1759	-0.00438626	80.9753
1759	-0.00490715	92.4194
1764	-0.00374228	66.8268
1767	-0.00431199	79.3437
1768	-0.00411537	75.0238
1770	-0.00397554	71.9516
1771	-0.00296024	49.6452
1772	-0.00397495	71.9387
1773	-0.00347052	60.8562
1777	-0.00326729	56.3912
1779	-0.00685584	135.233
1784	-0.00353728	62.3229
1785	-0.0037354	66.6758
1785	-0.00490179	92.3017
1785	-0.00312974	53.3692
1786	-0.00372538	66.4557
1787	-0.00335076	58.2251
1788	-0.00328148	56.7029
1799	-0.0036323	64.4105
1799	-0.00303757	51.3443
1802	-0.00342185	59.7869
1805	-0.00348533	61.1816
1806	-0.00329649	57.0327
1806	-0.00384318	69.0437
1808	-0.00314332	53.6675
1809	-0.00309597	52.6272
1809	-0.00441597	81.6281
1822	-0.00320692	55.0648
1826	-0.00653784	128.246
1828	-0.00386505	69.5241
1830	-0.00327495	56.5595
1833	-0.00322803	55.5286
1834	-0.00353686	62.3138
1834	-0.00311027	52.9413
1835	-0.00255926	40.8355
1838	-0.00577247	111.431
1857	-0.00313843	53.56
1858	-0.0031809	54.4932
1859	-0.00334357	58.067
1861	-0.00295349	49.4968
1862	-0.00343451	60.065
1865	-0.00392152	70.7648
1865	-0.00312038	53.1636
1865	-0.00344543	60.305
1866	-0.0033782	58.8279
1868	-0.0029089	48.5173
1873	-0.00369658	65.8229
1874	-0.00309679	52.6453
1875	-0.00308458	52.3769
1880	-0.00381703	68.4692
1885	-0.00346961	60.8363
1887	-0.00560077	107.659
1892	-0.00381787	68.4876
1905	-0.00400282	72.5511
1908	-0.00360193	63.7433
1911	-0.00400248	72.5435
1913	-0.00284319	47.0735
1914	-0.00327764	56.6185
1917	-0.00313815	53.5539
1918	-0.00357993	63.2601
1922	-0.00337933	58.8527
1926	-0.00279964	46.1168
1927	-0.00282522	46.6788
1930	-0.0030619	51.8786
1931	-0.0028405	47.0144
1932	-0.00483701	90.8785
1933	-0.00308409	52.3661
1935	-0.00363771	64.5294
1935	-0.00324181	55.8313
1935	-0.00296391	49.7259
1937	-0.00300818	50.6984
1939	-0.00370058	65.9107
1942	0.00236746	-36.6215
1943	-0.00346658	60.7696
1947	-0.00353217	62.2106
1948	-0.00361856	64.1088
1951	-0.00338248	58.922
1953	-0.00272404	44.4558
1955	-0.0034464	60.3263
1955	-0.00304631	51.5361
1958	-0.00292348	48.8375
1960	-0.00357733	63.2028
1961	-0.0031816	54.5084
1964	-0.00336421	58.5204
1969	-0.00292491	48.869
1970	-0.00348761	61.2316
1974	-0.00297856	50.0476
1977	-0.00398252	72.1051
1979	-0.00424703	77.9164
1981	-0.00326507	56.3423
1982	-0.00386287	69.4764
1988	-0.00319835	54.8765
1988	-0.00406858	73.9958
1989	-0.00531429	101.364
1991	-0.00293885	49.1753
1992	-0.00282657	46.7083
2000	-0.00364666	64.7261
2007	-0.00296291	49.7039
2009	-0.00375602	67.1287
2009	-0.00379071	67.8908
2009	-0.00254592	40.5424
2015	-0.00356868	63.0127
2015	-0.0029969	50.4506
2017	-0.0035453	62.4992
2024	-0.00605272	117.588
2031	-0.00388283	69.9149
2032	-0.00398693	72.2019
2034	-0.00487042	91.6125
2036	-0.00384234	69.0253
2039	-0.00330047	57.1203
2041	-0.00484715	91.1012
2041	-0.00619313	120.673
2047	-0.00338956	59.0775
2048	-0.00336882	58.6219
2048	-0.003157	53.968
2049	-0.00429049	78.8712
2050	-0.00353739	62.3254
2051	-0.00295034	49.4277
2052	-0.00293383	49.0649
2052	-0.00307033	52.0638
2054	-0.00343222	60.0148
2057	-0.00416699	76.1579
2059	-0.00299586	50.4278
2085	-0.00383402	68.8424
2088	-0.00329037	56.8982
2094	-0.0033144	57.4262
2094	-0.00341592	59.6566
2096	-0.0080662	161.825
2099	-0.0038659	69.5429
2100	-0.00283242	46.837
2102	-0.00316816	54.2132
2102	-0.00325772	56.1809
2102	-0.00292959	48.9719
2104	-0.00339799	59.2626
2104	-0.0036223	64.1909
2106	-0.00400806	72.6663
2110	-0.00311868	53.1261
2114	-0.00401918	72.9105
2114	-0.00292993	48.9794
2116	-0.00383847	68.9402
2122	-0.00388624	69.9898
2127	-0.00391622	70.6485
2129	-0.00374056	66.789
2132	-0.00387288	69.6963
2136	-0.00386189	69.4548
2136	-0.00366755	65.1851
2145	-0.0036409	64.5995
2158	-0.00345913	60.6059
2165	-0.00373316	66.6264
2166	-0.00379365	67.9556
2168	-0.00316222	54.0827
2171	-0.00327041	56.4598
2178	-0.00325312	56.0798
2180	-0.00690042	136.212
2182	-0.00467164	87.2452
2187	-0.00348256	61.1206
2192	-0.00352706	62.0985
2195	-0.00364403	64.6683
2197	-0.00375531	67.1131
2197	-0.00370746	66.0619
2201	-0.00350231	61.5545
2201	-0.00307716	52.214
2204	-0.0026496	42.8203
2207	-0.00373673	66.705
2208	-0.00344955	60.3955
2210	-0.00358129	63.2899
2217	-0.00266839	43.2332
2228	-0.00295008	49.4219
2228	-0.00487274	91.6636
2228	-0.00433052	79.7507
2230	-0.00349474	61.3884
2233	-0.00565452	108.84
2234	-0.00325052	56.0227
2239	-0.00303939	51.3842
2241	-0.00336311	58.4964
2243	-0.00264404	42.6982
2249	-0.00344087	60.2048
2250	-0.00380266	68.1535
2255	-0.00354585	62.5113
2257	-0.00377122	67.4628
2264	-0.00279876	46.0974
2264	-0.00319944	54.9004
2268	-0.00355456	62.7026
2272	-0.00331259	57.3863
2272	-0.00370043	65.9074
2275	-0.00322789	55.5255
2276	-0.0028932	48.1723
2288	-0.00386562	69.5367
2290	-0.0031998	54.9083
2291	-0.00309304	52.5628
2293	-0.00361208	63.9663
2293	-0.00311471	53.0389
2294	-0.00263782	42.5616
2298	-0.00317966	54.466
2302	-0.0037231	66.4056
2303	-0.00401742	72.8717
2305	-0.00344299	60.2514
2305	-0.00268748	43.6525
2306	-0.00363424	64.4532
2308	-0.00365194	64.8421
2308	-0.00369802	65.8546
2309	-0.00291463	48.643
2310	-0.00237048	36.688
2310	-0.0039697	71.8233
2311	-0.00463858	86.519
2311	-0.00339054	59.099
2311	-0.00334446	58.0867
2314	-0.00505881	95.7515
2315	-0.00377438	67.5322
2318	-0.00341425	59.62
2322	-0.00236614	36.5927
2326	-0.00253497	40.3019
2326	-0.00285066	47.2376
2330	-0.00346786	60.7977
2332	-0.00349655	61.4282
2335	-0.00326019	56.2352
2336	-0.0033095	57.3186
2338	-0.00330317	57.1796
2341	-0.0028624	47.4956
2341	-0.00297247	49.914
2347	-0.00348139	61.095
2347	-0.00299793	50.4732
2354	-0.0032081	55.0908
2354	-0.00334213	58.0354
2359	-0.00338032	58.8744
2359	-0.00348901	61.2625
2361	-0.00392986	70.9482
2361	-0.00305662	51.7627
2370	-0.00308936	52.4821
2372	-0.00268931	43.6927
2374	-0.00383659	68.8989
2376	-0.00329012	56.8927
2379	-0.00323089	55.5914
2396	-0.00336059	58.4409
2423	-0.00342114	59.7713
2427	-0.00384553	69.0953
2427	-0.00311797	53.1106
2432	-0.00353592	62.2931
2443	-0.00300301	50.5848
2444	-0.00270918	44.1292
2453	-0.00322356	55.4304
2465	-0.0024586	38.624
2476	-0.00375343	67.0719
2486	-0.00376032	67.2232
2491	-0.0031408	53.6121
2495	-0.00323187	55.6129
2502	-0.00640887	125.413
2506	-0.0026211	42.1941
2507	-0.00449496	83.3636
2509	-0.00659456	129.492
2509	-0.00308743	52.4396
2511	-0.00415566	75.9089
2512	-0.00361857	64.1089
2513	-0.00319733	54.8541
2525	-0.00369786	65.8509
2526	-0.00309542	52.6151
2526	-0.00298368	50.1601
2531	-0.0031312	53.4012
2535	-0.00388938	70.0587
2536	-0.00374489	66.8842
2538	-0.00322796	55.5271
2550	-0.00266452	43.1481
2553	-0.00381163	68.3505
2554	-0.00337732	58.8087
2558	-0.00340792	59.4809
2571	-0.00330357	57.1882
2576	-0.003893	70.1382
2580	-0.00313796	53.5498
2581	-0.00365747	64.9636
2582	-0.00365757	64.9657
2588	-0.00269595	43.8386
2588	-0.00293023	48.9859
2590	-0.00363634	64.4993
2594	-0.00365164	64.8355
2595	-0.00279834	46.0881
2600	-0.00413845	75.531
2609	-0.00406143	73.8386
2610	-0.00355027	62.6083
2625	-0.00257592	41.2015
2626	-0.00320402	55.0011
2628	-0.00290385	48.4062
2629	-0.00383208	68.7997
2643	-0.00463046	86.3404
2653	-0.00285667	47.3697
2657	-0.00332544	57.6687
2661	-0.00358333	63.3347
2670	-0.00288562	48.0058
2675	-0.00268907	43.6874
2685	-0.0036326	64.4171
2685	-0.00294566	49.3248
2696	-0.00300517	50.6324
2697	-0.00290697	48.4748
2702	-0.00394994	71.3892
2703	-0.00337934	58.853
2707	-0.00595586	115.46
2727	-0.00277013	45.4684
2730	-0.003714	66.2055
2731	-0.00395304	71.4574
2741	-0.00390058	70.3047
2743	-0.00337946	58.8557
2746	-0.00497636	93.9401
2746	-0.0039402	71.1753
2746	-0.00277068	45.4805
2750	-0.00288913	48.083
2753	-0.0048791	91.8032
2755	-0.00359687	63.6322
2760	-0.00381007	68.3162
2774	-0.00391226	70.5613
2777	-0.00273764	44.7545
2784	-0.00280651	46.2677
2786	-0.00395548	71.5111
2787	-0.00287016	47.666
2799	-0.00294827	49.3823
2799	-0.00339628	59.2251
2820	-0.00277973	45.6794
2822	-0.00335679	58.3576
2826	-0.00271123	44.1744
2831	-0.00339839	59.2714
2834	-0.00377219	67.484
2836	-0.00283758	46.9502
2854	-0.00339673	59.235
2859	-0.00312108	53.1788
2860	-0.0037075	66.0627
2867	-0.00349282	61.3461
2870	-0.00315045	53.8242
2870	-0.00303703	51.3322
2875	-0.0038494	69.1804
2879	-0.00457094	85.0328
2881	-0.00302488	51.0653
2894	-0.00247083	38.8927
2895	-0.00338615	59.0026
2901	-0.00343143	59.9974
2912	-0.00358313	63.3303
2913	-0.00317825	54.435
2916	-0.00329529	57.0063
2919	-0.0024909	39.3337
2927	-0.00319788	54.8663
2932	-0.00320349	54.9895
2939	-0.00359737	63.6432
2960	-0.00328411	56.7607
2980	-0.00336599	58.5596
3007	-0.00319057	54.7055
3012	-0.00228697	34.8531
3014	-0.00385822	69.3741
3015	-0.00350421	61.5965
3015	-0.00350554	61.6256
3016	-0.00319857	54.8814
3017	-0.00271981	44.3628
3031	-0.0032237	55.4336
3038	-0.00341977	59.7411
3042	-0.0032716	56.4859
3056	-0.0030766	52.2015
3058	-0.00385865	69.3837
3060	-0.00320567	55.0374
3099	-0.00367548	65.3593
3105	-0.00332818	57.7291
3124	-0.0032344	55.6686
3130	-0.0031341	53.4649
3137	-0.00306915	52.0381
3150	-0.00249243	39.3673
3150	-0.0036433	64.6523
3153	-0.00327741	56.6136
3154	-0.00311151	52.9687
3167	-0.00295907	49.6194
3171	-0.00320967	55.1252
3173	-0.00360944	63.9083
3175	-0.00266567	43.1734
3180	-0.00377676	67.5844
3185	-0.00293543	49.1
3193	-0.00336379	58.5113
3193	-0.00298025	50.0847
3198	-0.003832	68.7981
3204	-0.00333605	57.9018
3205	-0.00336378	58.511
3220	-0.00342715	59.9033
3260	-0.00365221	64.848
3281	-0.00370016	65.9016
3288	-0.00465666	86.9162
3309	-0.00313948	53.5831
3314	-0.00355077	62.6194
3315	-0.00403062	73.1617
3329	-0.00298981	50.2949
3341	-0.00261347	42.0266
3365	-0.00325214	56.0584
3386	-0.00289508	48.2137
3389	-0.00358376	63.3441
3391	-0.00330085	57.1286
3397	0.00355912	-62.8028
3398	-0.00267235	43.3202
3401	-0.00319952	54.9023
3402	-0.00328168	56.7073
3410	-0.00284891	47.1993
3431	-0.0052374	99.6751
3439	-0.00340524	59.4219
3449	-0.00310851	52.9027
3459	-0.00286975	47.6571
3469	-0.00370777	66.0687
3471	-0.00282567	46.6885
3480	-0.00356104	62.8449
3490	-0.00333741	57.9318
3505	-0.00262072	42.1857
3559	-0.00351025	61.729
3559	-0.00339169	59.1243
3567	-0.00378915	67.8567
3588	-0.00326144	56.2626
3588	-0.0033562	58.3445
3595	-0.00277673	45.6134
3613	-0.00262513	42.2827
3624	-0.00359126	63.5089
3627	-0.00316092	54.0541
3656	-0.00334104	58.0116
3659	-0.0032432	55.8618
3679	-0.00294266	49.2588
3710	-0.00321975	55.3468
3717	-0.00297662	50.0051
3772	-0.00329286	56.9529
3787	-0.00324813	55.9702
3827	-0.00378605	67.7886
3830	-0.00312654	53.2989
3861	-0.00308444	52.374
3931	-0.00331846	57.5154
3973	-0.00361063	63.9345
4026	-0.0034268	59.8958
4078	-0.00358335	63.3351
4095	-0.00585642	113.275
4096	-0.00339484	59.1935
4127	-0.00320015	54.916
4128	-0.00267877	43.4612
4144	-0.00347616	60.9801
4227	-0.00334696	58.1416
4302	0.00197599	-28.0209
4348	-0.00315129	53.8425
4428	-0.00327973	56.6645
4447	-0.00327206	56.496
4650	-0.00300419	50.6107
4785	-0.00358633	63.4005
4827	-0.0038466	69.1188
4980	-0.00412311	75.1939
5007	-0.00771226	154.049
5029	-0.00342563	59.8699
5094	0.00440333	-81.3504
5100	-0.00459764	85.6194
5257	-0.00322305	55.4192
5300	-0.00344452	60.285
5424	-0.00416215	76.0515
5478	-0.00300799	50.6943
5550	-0.00303948	51.3861
5806	-0.00396522	71.7249
# Refeyn DiscoverMP	www.refeyn.com	email: support@refeyn.com
# Time created: 2023-08-17 13:42:09
# Time changed: 2023-08-17 13:42:09
# Version commit: 9030afcf455317b138b980710ce31c5fb2ce0e6f

## Sheet: Sumo-b3GalT6
frame_indices	contrasts	masses_kDa
6	-0.00699637	138.612
13	-0.00479085	88.5538
17	-0.00707038	140.292
24	-0.00699228	138.519
27	-0.00560106	106.943
27	-0.00596846	115.282
32	-0.00541364	102.689
35	-0.00553279	105.393
38	-0.0103537	214.811
39	-0.00394152	69.2767
40	-0.0054683	103.93
42	-0.00678829	133.889
42	-0.0047111	86.7436
46	-0.00980245	202.301
51	-0.0123616	260.384
55	-0.00382803	66.7008
71	-0.00469488	86.3755
72	-0.00638105	124.646
72	-0.00852211	173.241
75	-0.00680773	134.33
87	-0.00607715	117.749
87	-0.00275585	42.3659
91	-0.00372598	64.3846
93	-0.00497247	92.6759
93	-0.00585049	112.604
94	-0.00455861	83.2826
95	-0.00979367	202.101
95	-0.012678	267.567
97	-0.00470248	86.5479
99	-0.00537194	101.742
100	-0.00823518	166.729
101	-0.00478909	88.5138
101	-0.00461052	84.4607
105	-0.00396073	69.7126
106	-0.00449878	81.9246
117	-0.00669357	131.739
122	-0.0200752	435.459
126	-0.016842	362.075
128	-0.0127302	268.751
134	-0.00622913	121.198
140	-0.00498427	92.9437
142	-0.00430088	77.4329
146	-0.00815939	165.009
146	-0.00419608	75.0545
151	-0.00760738	152.48
154	-0.00511168	95.8354
165	-0.00555414	105.878
168	-0.00626401	121.99
168	-0.00433365	78.1767
169	-0.00973546	200.78
170	-0.00448788	81.6773
172	-0.00386788	67.6053
178	-0.00909227	186.182
181	0.00378416	-65.7052
182	-0.0047377	87.3475
183	-0.00519277	97.6759
185	-0.00572465	109.748
186	-0.00319107	52.2438
186	-0.00474816	87.5847
187	-0.00430433	77.5112
194	-0.00545454	103.617
194	-0.00426437	76.6042
194	-0.00430855	77.607
196	-0.00388713	68.0422
197	-0.00607314	117.657
198	-0.004342	78.3664
201	0.00364304	-62.5022
205	-0.00443102	80.3868
209	-0.0092059	188.761
210	-0.00390472	68.4414
213	-0.00462734	84.8426
214	-0.0050752	95.0074
214	-0.00505761	94.6084
218	-0.00404276	71.5745
219	-0.00393367	69.0985
221	-0.00451639	82.3243
224	-0.00731461	145.835
224	-0.00463959	85.1205
224	0.00346624	-58.4893
227	-0.0072972	145.44
228	-0.00470319	86.564
236	-0.00645609	126.349
238	-0.00584136	112.397
240	-0.00900773	184.263
246	-0.00457318	83.6134
248	-0.00468731	86.2037
248	-0.0037898	65.8332
248	-0.0044197	80.1297
251	-0.00461427	84.546
255	-0.00487235	90.4034
259	-0.00590774	113.903
261	-0.0050042	93.396
262	-0.00512494	96.1364
266	-0.00311356	50.4848
268	-0.00467711	85.9722
270	-0.00410962	73.0921
274	-0.0125118	263.793
276	-0.00421082	75.3889
277	-0.0153861	329.031
282	-0.00555354	105.864
285	-0.00438391	79.3176
287	-0.00559952	106.908
287	-0.00631346	123.112
289	-0.00418531	74.8099
290	-0.00481574	89.1186
294	-0.00568313	108.806
296	-0.00402825	71.2452
296	-0.00349437	59.1277
297	-0.00501738	93.6952
299	-0.00579083	111.25
299	-0.00523325	98.5947
306	-0.0096011	197.731
307	-0.00641051	125.315
308	-0.00478524	88.4264
313	-0.00451179	82.22
313	-0.089786	2017.67
318	-0.00380446	66.1659
319	-0.00553342	105.407
324	-0.00401583	70.9633
328	-0.00337045	56.3153
331	-0.00498827	93.0345
333	-0.00445915	81.0251
335	-0.00868583	176.957
335	-0.00399598	70.5128
335	-0.00397953	70.1393
341	-0.00446559	81.1715
341	-0.00788532	158.788
342	-0.00648395	126.982
343	-0.00551932	105.088
345	-0.00452793	82.5864
349	-0.00925542	189.885
351	-0.00549447	104.524
352	-0.00565911	108.26
358	-0.00387446	67.7547
363	-0.00441319	79.9821
373	-0.00774055	155.502
377	-0.00555892	105.986
379	-0.0135933	288.341
381	-0.00625374	121.756
382	-0.0062312	121.245
383	-0.00878324	179.168
385	-0.00527206	99.4756
389	-0.00967679	199.448
392	-0.00612996	118.947
394	-0.00535847	101.437
395	-0.00389973	68.3283
395	-0.00490704	91.1909
396	-0.00452314	82.4776
400	-0.00532694	100.721
403	-0.00697373	138.098
403	-0.0794918	1784.02
403	-0.00585865	112.789
405	-0.00549595	104.557
406	-0.00637028	124.402
410	-0.00529922	100.092
410	-0.0040261	71.1963
414	-0.00348551	58.9268
415	-0.00611887	118.695
416	-0.00633194	123.531
419	-0.00553963	105.549
424	-0.00503176	94.0217
428	-0.00743674	148.607
428	-0.00484348	89.7483
430	-0.0053867	102.078
435	-0.00477567	88.2092
441	-0.00519296	97.6802
441	-0.00402571	71.1876
442	-0.0051401	96.4804
444	-0.00461176	84.489
445	-0.00482171	89.2541
447	-0.00555482	105.893
448	-0.00490806	91.214
453	-0.00563642	107.745
454	-0.00469872	86.4627
454	-0.00438066	79.2436
454	-0.0046543	85.4544
456	-0.00475185	87.6684
459	-0.0129546	273.845
461	-0.00357277	60.9073
463	-0.0186533	403.186
463	-0.00518904	97.5913
466	-0.00416004	74.2363
469	-0.00433315	78.1654
470	-0.00514906	96.6838
473	-0.00491959	91.4757
476	-0.00448879	81.6979
484	-0.00445131	80.8472
488	-0.0113703	237.887
491	-0.00506775	94.8385
492	-0.45331	10268.5
494	-0.00580315	111.53
495	-0.00478535	88.4288
497	-0.00600847	116.19
497	-0.00439942	79.6694
498	-0.00533402	100.882
499	-0.00526175	99.2416
503	-0.00483126	89.4709
506	-0.00732578	146.088
511	-0.00598259	115.602
522	-0.00469588	86.3983
522	-0.00490725	91.1956
523	-0.00405674	71.8918
524	-0.0048877	90.7519
526	-0.00579559	111.358
530	-0.0104899	217.904
533	-0.00518931	97.5974
534	-0.00517142	97.1915
535	-0.012833	271.084
536	-0.0133381	282.548
536	-0.00711963	141.409
550	-0.00509065	95.3582
551	-0.00832018	168.658
552	-0.0317919	701.389
556	-0.0121415	255.39
561	-0.0105097	218.353
565	-0.00555278	105.847
569	-0.00500493	93.4127
569	-0.00620989	120.761
569	-0.00255335	37.7698
569	-0.00427456	76.8357
580	-0.00645012	126.214
588	-0.00393229	69.0672
592	-0.00395861	69.6646
601	-0.00504997	94.4349
605	-0.00934872	192.002
606	-0.00398958	70.3676
607	-0.00392041	68.7975
615	0.00230658	-32.169
617	-0.0042529	76.3439
620	-0.00586402	112.911
622	-0.00645729	126.376
626	-0.00555615	105.924
626	-0.0102726	212.971
628	-0.00438741	79.397
629	-0.00459544	84.1185
631	-0.00440037	79.6911
633	-0.00513565	96.3795
636	-0.00515934	96.9173
638	-0.00446577	81.1754
642	-0.00463903	85.1078
643	-0.00526355	99.2824
644	-0.00507097	94.9116
647	-0.00596195	115.134
648	-0.00524209	98.7955
657	-0.00566718	108.444
658	-0.00435059	78.5613
663	-0.00507818	95.0752
665	-0.00962953	198.376
671	-0.00481602	89.125
671	-0.00570542	109.312
673	-0.00425837	76.4683
674	-0.00578572	111.134
676	-0.0116782	244.873
677	-0.00484805	89.8519
679	-0.00498002	92.8472
682	0.00506706	-94.8228
686	-0.004814	89.0792
691	-0.0139637	296.746
692	-0.00616912	119.836
698	-0.00609526	118.159
703	0.0040153	-70.9512
708	-0.00441501	80.0234
717	-0.00421308	75.4402
730	-0.00461093	84.4701
732	-0.00497819	92.8056
737	-0.00778408	156.49
738	-0.0316414	697.974
738	-0.00566545	108.404
741	-0.00424348	76.1301
756	-0.00531873	100.535
760	-0.00897809	183.59
762	-0.00787818	158.626
762	-0.00486771	90.2983
764	-0.00532864	100.76
770	-0.0172418	371.149
771	-0.00546756	103.913
773	-0.0047007	86.5076
773	-0.00489718	90.9671
774	-0.00553178	105.37
776	-0.00529699	100.041
778	-0.00550917	104.857
782	-0.0114021	238.607
793	-0.00383643	66.8915
794	-0.00673823	132.753
795	-0.00768124	154.156
802	-0.00443135	80.3943
817	-0.00440996	79.9088
818	-0.00460738	84.3896
818	-0.00620525	120.656
840	-0.00713505	141.759
840	-0.00503988	94.2058
844	-0.00483536	89.5639
847	-0.00557694	106.395
848	-0.00610515	118.384
850	-0.00469439	86.3644
852	-0.00499711	93.235
852	-0.00490445	91.1321
853	-0.00450813	82.1369
853	-0.00574828	110.284
854	-0.00627099	122.148
857	-0.00424922	76.2605
861	-0.00792059	159.589
866	-0.0102726	212.972
866	-0.0052412	98.7753
867	-0.0072651	144.711
868	-0.00551426	104.973
869	-0.00554	105.557
869	-0.00515398	96.7956
871	-0.00439913	79.663
873	-0.0049877	93.0216
874	-0.0051013	95.5998
879	-0.00499478	93.1823
888	-0.00490633	91.1748
888	-0.00341927	57.4234
890	-0.0110231	230.006
894	-0.00423732	75.9903
897	0.00489467	-90.91
897	-0.00435928	78.7584
898	-0.0101803	210.877
899	-0.00511492	95.9091
902	-0.00487167	90.3879
904	-0.00358905	61.2769
905	-0.00465127	85.3857
905	-0.00555271	105.846
906	-0.00545546	103.638
907	-0.00557588	106.371
911	-0.0057522	110.373
911	-0.00417962	74.6807
911	-0.00467316	85.8824
913	-0.00428159	76.9951
923	-0.00518829	97.5742
925	-0.00413078	73.5722
929	-0.00614611	119.314
934	-0.00474972	87.6202
940	-0.00479034	88.5422
940	-0.00630866	123.003
946	-0.00494851	92.1321
946	-0.00475962	87.8449
947	-0.0129605	273.978
948	-0.00550019	104.653
949	-0.0066528	130.814
949	-0.00487936	90.5627
950	-0.00476479	87.9622
950	-0.00400615	70.7435
952	-0.00372444	64.3497
953	-0.00434857	78.5155
954	-0.00484274	89.7314
956	0.00326075	-53.8253
962	-0.00638107	124.646
966	-0.0138085	293.225
974	-0.00539442	102.253
975	-0.00519743	97.7817
976	-0.0047516	87.6629
979	-0.00384699	67.1312
980	-0.00466445	85.6847
981	-0.00424382	76.1379
985	-0.006047	117.064
991	-0.0135436	287.212
991	-0.0158133	338.727
992	-0.00278739	43.0818
995	-0.00539374	102.237
997	-0.00580817	111.644
997	-0.00451559	82.3062
998	-0.00697548	138.138
1011	-0.00899108	183.885
1011	-0.00919208	188.447
1015	-0.0100753	208.493
1026	-0.00877229	178.919
1032	-0.00587178	113.087
1036	-0.01683	361.804
1036	-0.00444688	80.7466
1040	0.00490594	-91.1658
1047	-0.00366113	62.9127
1047	-0.00546722	103.905
1054	-0.00384373	67.0571
1054	-0.00479448	88.636
1059	-0.00533428	100.888
1060	-0.00516234	96.9853
1063	-0.00629435	122.678
1070	0.00362073	-61.9958
1072	-0.0044983	81.9138
1077	-0.00670592	132.019
1077	-0.0052536	99.0566
1077	-0.00546166	103.779
1080	-0.00467177	85.8509
1081	-0.00437994	79.2274
1081	-0.00478046	88.3178
1085	-0.00506461	94.7673
1087	-0.00252462	37.1177
1088	-0.0041822	74.7394
1094	-0.0051221	96.072
1095	-0.00436162	78.8117
1096	-0.00568201	108.78
1097	-0.0044074	79.8506
1099	-0.00346578	58.4789
1099	-0.00616511	119.745
1100	-0.00383582	66.8776
1100	-0.00486873	90.3214
1106	0.00209613	-27.3923
1111	-0.00460774	84.3977
1114	-0.0144576	307.958
1114	-0.00434776	78.4969
1116	-0.0143479	305.467
1120	-0.00530652	100.258
1125	-0.00595148	114.896
1128	-0.00932813	191.535
1129	-0.0058036	111.54
1144	-0.00455583	83.2196
1145	-0.00574075	110.113
1146	-0.00472137	86.9768
1152	-0.00549279	104.486
1152	-0.00912564	186.939
1153	-0.0185201	400.163
1157	-0.00488988	90.8013
1159	-0.00664802	130.705
1162	0.00291639	-46.0096
1165	-0.00521837	98.257
1165	-0.00401308	70.9008
1168	-0.00548159	104.231
1169	-0.0052158	98.1987
1172	-0.00833405	168.973
1176	-0.00593812	114.593
1176	-0.00528811	99.8399
1183	-0.00542513	102.95
1185	-0.0168816	362.975
1189	-0.0044679	81.2239
1191	-0.00535248	101.301
1194	-0.00978592	201.926
1195	-0.00485188	89.9388
1198	-0.0123155	259.339
1200	-0.00560705	107.079
1208	-0.00645409	126.304
1211	-0.00484856	89.8635
1219	-0.00990835	204.704
1222	-0.00633365	123.57
1222	-0.00392424	68.8846
1226	0.00211538	-27.8292
1229	-0.0138788	294.821
1231	-0.00350619	59.3962
1232	-0.00478877	88.5065
1234	-0.00679764	134.101
1248	-0.0147872	315.437
1248	-0.00516978	97.1543
1249	-0.00446439	81.1441
1249	-0.0050415	94.2427
1254	-0.00582411	112.005
1256	-0.00770679	154.736
1256	-0.00612399	118.812
1263	-0.00492803	91.6671
1269	-0.00511983	96.0204
1276	0.00338752	-56.7027
1282	-0.00579359	111.313
1282	-0.00560505	107.033
1286	-0.00555031	105.791
1292	-0.00524837	98.938
1292	-0.00452832	82.5952
1292	-0.00482719	89.3785
1296	-0.00552815	105.288
1302	-0.00428393	77.0483
1305	-0.00418663	74.8399
1306	-0.00633051	123.499
1307	-0.0086033	175.084
1308	-0.00499127	93.1025
1310	-0.00906794	185.63
1313	-0.00556274	106.073
1314	-0.00517207	97.2062
1322	-0.00994878	205.622
1322	-0.00544025	103.293
1325	-0.0056226	107.432
1332	-0.0052647	99.3087
1342	-0.00519543	97.7364
1345	-0.0100805	208.611
1350	-0.0181691	392.197
1351	-0.00920992	188.852
1353	-0.00987422	203.929
1358	-0.00264512	39.8527
1358	-0.003707	63.9538
1359	-0.00506663	94.8131
1361	-0.00436794	78.9551
1367	-0.00548295	104.262
1368	-0.0064892	127.101
1368	-0.00491297	91.3253
1368	-0.00740339	147.85
1372	0.00300677	-48.0609
1374	-0.00517612	97.2981
1379	-0.00510591	95.7045
1383	-0.005422	102.879
1391	-0.00528231	99.7082
1393	-0.00483891	89.6444
1395	-0.00727174	144.862
1395	-0.00587803	113.229
1399	-0.00536401	101.562
1404	-0.00565395	108.143
1410	-0.00886861	181.106
1413	-0.00485121	89.9236
1413	-0.00613616	119.088
1414	-0.00400727	70.769
1415	-0.00580252	111.515
1415	-0.00538709	102.086
1425	-0.00545259	103.573
1426	-0.00326261	53.8676
1427	-0.00524937	98.9606
1432	0.0028049	-43.4791
1437	-0.00340649	57.1332
1441	-0.00632932	123.472
1441	-0.00280092	43.3889
1442	-0.00470374	86.5766
1446	-0.0136166	288.87
1450	-0.00424573	76.1813
1456	-0.00508501	95.2302
1463	-0.00437984	79.2252
1464	-0.0146848	313.113
1464	-0.0127074	268.233
1464	-0.0101564	210.334
1465	-0.00554224	105.608
1467	-0.00592254	114.239
1469	-0.00452319	82.4786
1471	-0.00424122	76.0789
1473	-0.00541226	102.658
1473	-0.00592321	114.255
1476	-0.00532895	100.767
1494	-0.00378793	65.7907
1495	-0.00478259	88.3662
1496	-0.0060873	117.979
1496	-0.00595542	114.986
1497	-0.00687025	135.749
1501	-0.00874379	178.273
1501	-0.00473022	87.1776
1506	-0.00592669	114.334
1507	-0.00441774	80.0853
1508	-0.00466379	85.6699
1510	-0.00540242	102.434
1532	-0.0400464	888.739
1538	-0.00522462	98.3989
1538	-0.00662774	130.245
1546	-0.00449366	81.8085
1549	-0.00573953	110.086
1555	-0.00420575	75.2738
1558	-0.00507999	95.1162
1559	-0.00931431	191.221
1560	-0.00458189	83.811
1563	-0.00522408	98.3867
1564	-0.00441867	80.1064
1568	-0.010328	214.23
1572	-0.00906129	185.479
1586	-0.0050813	95.146
1587	-0.00881392	179.864
1587	-0.00555895	105.987
1589	-0.00567066	108.523
1590	-0.00748221	149.639
1592	-0.00507538	95.0115
1592	-0.00517892	97.3617
1598	-0.00651314	127.644
1604	-0.00719554	143.132
1605	-0.00404435	71.6106
1615	-0.004803	88.8295
1616	-0.00962064	198.174
1616	-0.00488481	90.6862
1616	-0.0059715	115.351
1617	-0.0042141	75.4635
1618	-0.00578506	111.119
1618	-0.00455942	83.301
1620	-0.00492707	91.6456
1621	-0.00484139	89.7007
1622	-0.00541605	102.744
1627	-0.0049608	92.4109
1627	-0.00477217	88.1297
1630	-0.00561143	107.178
1631	-0.00500403	93.3921
1635	-0.00902433	184.64
1636	-0.00689197	136.242
1644	-0.00418352	74.7693
1650	-0.0094551	194.417
1661	-0.0042596	76.4961
1664	-0.00408643	72.5656
1665	-0.00517383	97.246
1667	-0.00426	76.5052
1671	-0.00533388	100.879
1672	-0.00455695	83.245
1673	-0.0054868	104.35
1674	-0.0113685	237.846
1677	-0.0048841	90.6702
1683	-0.00486245	90.1789
1684	-0.00446149	81.0784
1685	-0.00656935	128.92
1689	-0.00622334	121.067
1692	-0.00533304	100.86
1693	-0.00643475	125.865
1702	-0.00559505	106.806
1704	-0.00501386	93.6154
1705	-0.00328262	54.3218
1707	-0.00450575	82.0828
1710	-0.0041397	73.7748
1712	-0.00587334	113.123
1715	-0.00498655	92.9956
1720	-0.00458524	83.887
1721	-0.00602734	116.618
1722	-0.00525601	99.1113
1722	-0.00571224	109.466
1723	-0.0137959	292.94
1724	-0.00476814	88.0384
1726	-0.00709213	140.785
1728	-0.0149267	318.603
1732	-0.0170369	366.5
1736	-0.00547139	104
1737	-0.00479761	88.7071
1740	-0.00369063	63.5824
1742	-0.0129669	274.124
1742	-0.00525688	99.131
1743	-0.0102698	212.909
1747	-0.00452731	82.5723
1747	-0.00591056	113.967
1748	-0.00446333	81.12
1755	-0.0144644	308.111
1758	-0.00590905	113.933
1763	-0.00681722	134.546
1772	-0.00555318	105.856
1774	-0.00473009	87.1747
1775	-0.00569496	109.074
1779	-0.00585994	112.819
1780	-0.0137133	291.065
1780	-0.0103877	215.584
1780	0.00493196	-91.7564
1783	-0.00532259	100.622
1786	-0.00515704	96.8651
1786	-0.00469577	86.3958
1786	-0.00452179	82.4469
1786	-0.00532259	100.622
1788	-0.00977986	201.788
1788	-0.00413956	73.7716
1788	-0.00451567	82.3081
1789	-0.00543098	103.083
1789	-0.00602969	116.671
1789	-0.00585665	112.744
1789	-0.00621869	120.961
1793	-0.00607704	117.746
1794	0.00273454	-41.8822
1795	-0.00545332	103.59
1800	-0.0054616	103.778
1806	-0.00456252	83.3714
1812	-0.00668835	131.621
1813	-0.00547537	104.09
1815	-0.0130856	276.818
1815	-0.00567833	108.697
1817	-0.00465356	85.4377
1819	-0.00394959	69.4598
1822	-0.0134798	285.763
1826	-0.00864519	176.035
1827	-0.00414234	73.8346
1827	-0.00521781	98.2443
1829	-0.00549717	104.585
1830	0.00343772	-57.842
1832	-0.00469662	86.415
1832	-0.0232358	507.195
1834	-0.00430812	77.5972
1837	-0.00489735	90.9709
1842	-0.00463158	84.9389
1846	0.0084219	-170.967
1847	-0.00921761	189.027
1857	0.00359552	-61.4235
1858	-0.0090978	186.307
1862	-0.00537203	101.745
1862	-0.00459624	84.1367
1865	-0.00574446	110.197
1869	-0.0050425	94.2652
1871	-0.0040498	71.7342
1873	-0.00565783	108.231
1874	-0.00704567	139.731
1879	-0.0137014	290.793
1879	-0.00776871	156.141
1880	-0.00523399	98.6114
1880	-0.00476856	88.0478
1884	-0.00673162	132.603
1889	-0.00521933	98.2787
1890	-0.00508966	95.3357
1891	-0.00532808	100.747
1891	-0.00392126	68.8169
1892	-0.00373203	64.522
1893	-0.00524393	98.8372
1894	-0.00453648	82.7803
1894	0.00319385	-52.3071
1902	-0.00429541	77.3088
1905	-0.00605932	117.344
1906	-0.00825727	167.23
1906	-0.00466987	85.8079
1911	-0.00463653	85.0512
1911	-0.00588107	113.298
1912	-0.00627697	122.284
1914	-0.00431887	77.8412
1916	-0.00563418	107.695
1918	-0.00584225	112.417
1920	-0.00648205	126.938
1926	-0.00599785	115.949
1928	-0.00543087	103.08
1929	-0.00564673	107.979
1930	-0.0057073	109.354
1930	-0.00421389	75.4587
1933	-0.114017	2567.63
1935	-0.00529052	99.8946
1937	-0.00511635	95.9414
1940	-0.00501548	93.6522
1944	-0.00501637	93.6723
1945	-0.00545111	103.539
1947	-0.00921804	189.036
1951	-0.0139506	296.45
1951	-0.00464927	85.3403
1952	-0.00583845	112.331
1953	-0.00500741	93.4689
1955	-0.0110665	230.992
1955	-0.00435704	78.7076
1966	-0.00520548	97.9644
1967	-0.0062056	120.664
1968	-0.00455414	83.1811
1969	-0.0051581	96.889
1975	-0.00814918	164.777
1979	-0.00477271	88.142
1982	-0.00449195	81.7695
1989	-0.0060014	116.029
1989	-0.00524115	98.7741
1990	-0.00544305	103.356
1997	-0.00535466	101.35
1999	-0.0317248	699.867
2000	-0.00770188	154.625
2003	-0.00581234	111.738
2004	-0.00539953	102.369
2006	-0.00494323	92.0123
2008	-0.00526021	99.2067
2011	-0.00583233	112.192
2012	-0.00524283	98.8121
2015	-0.00590303	113.796
2016	-0.00473952	87.3887
2019	-0.00491759	91.4304
2023	-0.00532784	100.742
2033	0.00205946	-26.5601
2034	-0.00906495	185.562
2039	-0.0058001	111.46
2039	-0.003501	59.2784
2041	-0.00488206	90.6239
2041	-0.00572424	109.739
2044	-0.00498957	93.064
2049	-0.00514357	96.5593
2057	-0.00514894	96.6813
2065	-0.00558897	106.668
2071	-0.00773771	155.438
2073	-0.00629051	122.591
2081	-0.0128415	271.276
2081	-0.00526627	99.3441
2083	-0.00509582	95.4755
2085	-0.00538086	101.945
2086	-0.0163156	350.129
2086	-0.00486079	90.1411
2087	-0.00466522	85.7023
2088	-0.00451048	82.1903
2089	-0.00437123	79.0297
2096	-0.00440962	79.9011
2098	-0.00504461	94.3133
2099	-0.0063171	123.195
2101	-0.00443875	80.5621
2106	-0.0135251	286.794
2106	-0.00508322	95.1897
2107	-0.00492091	91.5055
2110	-0.0100387	207.662
2117	-0.00472972	87.1663
2118	-0.00635105	123.965
2128	-0.00459293	84.0617
2130	-0.012769	269.631
2134	-0.00997308	206.173
2136	-0.00618498	120.196
2140	-0.00495989	92.3904
2142	-0.00332848	55.3627
2143	-0.00662244	130.125
2144	-0.00482657	89.3645
2144	-0.0055538	105.87
2146	-0.00572385	109.73
2146	-0.00469936	86.4771
2151	-0.00501437	93.6268
2152	-0.00575951	110.539
2161	-0.00543806	103.243
2164	-0.00476185	87.8955
2168	-0.00526003	99.2026
2170	-0.00387796	67.834
2174	-0.00810012	163.663
2177	-0.00503426	94.0782
2184	-0.00589906	113.706
2184	-0.00429237	77.2398
2185	-0.00518995	97.612
2185	-0.0067463	132.936
2185	-0.00487645	90.4965
2186	-0.0052288	98.4938
2186	-0.00584045	112.376
2190	-0.00573823	110.056
2196	-0.00640746	125.246
2197	-0.00426112	76.5306
2198	-0.00601247	116.28
2199	-0.0229081	499.756
2206	-0.00613722	119.112
2208	-0.00555905	105.989
2209	-0.007669	153.878
2212	-0.00551481	104.985
2213	-0.00524978	98.9699
2220	-0.00559592	106.826
2221	-0.00465322	85.4299
2222	-0.00484104	89.6928
2222	-0.00534759	101.19
2223	-0.00537044	101.708
2225	-0.00400117	70.6305
2228	-0.0100661	208.285
2230	-0.0141646	301.306
2231	-0.0126251	266.366
2239	-0.00488027	90.5832
2243	-0.0102585	212.651
2248	0.00309033	-49.9575
2261	-0.00468988	86.262
2261	-0.00450039	81.9611
2262	-0.0096681	199.251
2264	-0.0051981	97.7969
2265	-0.00778364	156.48
2266	-0.00501251	93.5846
2268	-0.00309939	50.1631
2270	-0.00421959	75.588
2272	-0.00522748	98.4638
2276	-0.0107286	223.322
2277	-0.00492705	91.645
2280	-0.00408881	72.6197
2281	-0.00604796	117.086
2285	-0.00482849	89.4081
2286	-0.0044158	80.0412
2288	-0.00503816	94.1669
2289	-0.00435222	78.5981
2293	0.0027773	-42.8527
2296	-0.00521782	98.2445
2298	-0.00452094	82.4276
2300	-0.00446813	81.2291
2301	-0.00549898	104.626
2309	-0.00468438	86.1371
2311	-0.00453638	82.7781
2316	-0.003568	60.7991
2322	-0.00498252	92.904
2324	-0.00532042	100.573
2325	-0.00390245	68.39
2338	-0.00519953	97.8294
2344	0.00267541	-40.5402
2353	-0.00510418	95.6652
2356	-0.00511841	95.9883
2358	-0.00526771	99.377
2358	-0.00628622	122.494
2361	-0.00490344	91.1091
2362	-0.00584613	112.505
2363	-0.00477329	88.1551
2372	-0.00575191	110.367
2375	-0.00685721	135.453
2381	-0.00465294	85.4237
2382	-0.00503125	94.01
2384	-0.00524172	98.7871
2384	-0.00493324	91.7855
2389	-0.0047622	87.9034
2389	-0.00583227	112.191
2389	-0.0054881	104.379
2390	-0.0053636	101.553
2391	-0.00430882	77.6133
2393	-0.00490711	91.1925
2399	-0.0046061	84.3605
2408	-0.00531443	100.437
2409	-0.00385291	67.2655
2413	-0.00579221	111.281
2415	-0.00488062	90.5913
2417	-0.00414948	73.9966
2418	-0.00816349	165.102
2418	-0.00518458	97.49
2425	-0.00717411	142.646
2429	-0.00458667	83.9196
2429	-0.00456801	83.4961
2429	-0.00354474	60.271
2434	-0.0150396	321.167
2435	-0.00637592	124.53
2438	-0.00878176	179.134
2447	-0.00580047	111.469
2453	-0.00463974	85.1239
2454	-0.00558087	106.485
2456	-0.0060305	116.69
2456	-0.00468541	86.1606
2456	-0.00335982	56.074
2457	-0.00554723	105.721
2458	-0.00956998	197.024
2458	-0.0146024	311.243
2460	-0.00439462	79.5606
2461	-0.00573098	109.892
2467	-0.00465702	85.5162
2470	-0.00622812	121.175
2472	-0.00599314	115.842
2474	-0.00535081	101.263
2474	-0.00584969	112.586
2477	-0.00654215	128.302
2478	-0.00512673	96.1771
2480	-0.00503494	94.0937
2487	-0.00461259	84.5078
2490	-0.00425254	76.3358
2492	-0.00510162	95.6071
2494	-0.00529421	99.9784
2502	-0.00501814	93.7126
2504	-0.00592001	114.182
2511	-0.00524313	98.819
2517	-0.00508283	95.1808
2517	-0.00281399	43.6854
2518	-0.00383614	66.8848
2522	-0.00492285	91.5496
2529	-0.00625362	121.754
2530	-0.00702966	139.367
2534	-0.00491327	91.3322
2536	-0.00458025	83.7738
2537	-0.00483354	89.5225
2548	-0.00715685	142.254
2555	-0.00666874	131.176
2556	-0.00568196	108.779
2557	-0.00512477	96.1326
2557	-0.00546154	103.776
2559	-0.00403218	71.3344
2561	-0.00448457	81.602
2567	-0.0051392	96.46
2569	0.00339004	-56.7599
2574	-0.00926217	190.038
2578	-0.00387652	67.8015
2587	-0.00588903	113.479
2588	-0.00455966	83.3065
2595	-0.00460262	84.2814
2598	-0.00498595	92.9817
2598	-0.00425995	76.504
2600	-0.00826097	167.314
2601	-0.0149107	318.241
2611	-0.00432244	77.9223
2621	-0.00435571	78.6774
2622	0.01169	-245.141
2626	-0.00443865	80.56
2626	-0.00400131	70.6337
2640	-0.00576513	110.667
2640	-0.00501361	93.6096
2651	-0.00615272	119.464
2654	-0.00545133	103.544
2654	-0.00454186	82.9024
2655	-0.0041476	73.954
2656	-0.00659422	129.484
2665	-0.00502227	93.8063
2668	-0.0121283	255.089
2669	0.00256915	-38.1284
2671	-0.00565692	108.211
2672	-0.00552853	105.297
2673	-0.00664379	130.609
2676	-0.00354855	60.3575
2679	-0.00503216	94.0307
2680	-0.00659083	129.407
2695	-0.0128063	270.477
2696	-0.0104912	217.933
2696	0.00312782	-50.8084
2702	-0.00279002	43.1413
2703	-0.00478942	88.5212
2704	-0.0140231	298.096
2708	-0.00559714	106.854
2711	-0.00529022	99.8878
2714	-0.00463134	84.9334
2720	-0.00608325	117.887
2721	-0.00660193	129.659
2722	-0.00577892	110.98
2723	-0.00611572	118.624
2730	-0.00473556	87.2988
2731	-0.0044152	80.0277
2736	-0.0151882	324.539
2736	-0.00657859	129.129
2736	-0.0050116	93.564
2738	-0.00451032	82.1865
2738	-0.00479988	88.7585
2744	-0.00399272	70.4388
2744	-0.0149849	319.926
2757	-0.00524059	98.7613
2757	-0.00586777	112.996
2760	-0.0054417	103.326
2762	-0.00537051	101.71
2765	-0.00577722	110.941
2767	-0.00480507	88.8764
2767	-0.00513626	96.3933
2777	-0.00516131	96.962
2778	-0.00431918	77.8483
2782	-0.0044085	79.8756
2792	-0.00413861	73.7499
2808	-0.00411501	73.2144
2823	-0.0092196	189.072
2827	-0.00511287	95.8625
2828	-0.00546262	103.801
2830	-0.00526438	99.3013
2832	-0.00519674	97.7661
2832	-0.00552843	105.294
2838	-0.00954345	196.422
2839	0.00360148	-61.559
2843	-0.0144721	308.286
2844	-0.00515853	96.8989
2847	-0.00935598	192.167
2851	-0.00508028	95.1228
2855	-0.00532587	100.697
2860	-0.00406487	72.0762
2863	-0.00511946	96.012
2870	-0.00519145	97.6461
2871	-0.00607876	117.785
2871	-0.00476487	87.9641
2879	-0.0105818	219.989
2883	-0.00593826	114.596
2884	-0.0059689	115.292
2887	-0.00526554	99.3277
2892	-0.0134948	286.104
2897	-0.00531155	100.372
2900	-0.00320553	52.572
2904	-0.00595637	115.007
2905	-0.00451142	82.2115
2909	0.00365504	-62.7746
2914	0.00423925	-76.0342
2917	-0.00466812	85.7681
2919	-0.00391537	68.6833
2922	-0.00526052	99.2137
2930	-0.00466713	85.7456
2933	-0.00437759	79.174
2934	-0.00541919	102.815
2934	-0.00347484	58.6846
2934	-0.00572113	109.668
2935	-0.00504248	94.265
2937	-0.00402455	71.1613
2942	-0.00941532	193.514
2944	-0.00507799	95.0709
2945	-0.00624466	121.551
2951	-0.00514622	96.6194
2955	-0.0046435	85.2093
2957	0.00440369	-79.7665
2963	-0.00511239	95.8516
2964	-0.00746635	149.279
2965	-0.00436199	78.82
2969	-0.00889484	181.701
2970	-0.00695883	137.76
2973	-0.0107324	223.407
2982	-0.00488002	90.5775
2982	-0.00530382	100.196
2992	-0.0057828	111.068
2996	-0.00536693	101.629
3005	-0.00661227	129.894
3010	-0.0102239	211.867
3014	-0.00488377	90.6626
3014	-0.00508016	95.1202
3015	-0.0108908	227.002
3019	-0.00795247	160.312
3022	-0.00526744	99.3708
3026	-0.00373461	64.5804
3027	-0.00461598	84.5847
3030	-0.00584633	112.51
3031	-0.00661988	130.067
3031	-0.00525192	99.0186
3033	-0.00451726	82.3442
3033	-0.00502339	93.8316
3036	-0.00605962	117.351
3047	-0.005235	98.6344
3050	-0.0060226	116.51
3053	-0.00510311	95.641
3054	-0.0047271	87.1067
3056	-0.00559147	106.725
3057	-0.0045811	83.793
3058	-0.00445089	80.8377
3058	-0.00420565	75.2716
3059	-0.0557299	1244.7
3062	-0.0057142	109.511
3068	-0.010924	227.756
3070	-0.00509531	95.464
3073	-0.00535267	101.305
3076	-0.00473962	87.3908
3076	-0.00391545	68.685
3078	-0.00544442	103.388
3079	-0.00897805	183.589
3086	-0.00516928	97.1428
3090	-0.00441111	79.9349
3094	-0.00636623	124.31
3095	-0.00495959	92.3835
3095	-0.00545696	103.672
3098	0.00311008	-50.4058
3104	-0.00528096	99.6775
3108	-0.00520349	97.9193
3111	-0.00613568	119.077
3112	0.00316678	-51.6926
3117	-0.00813058	164.355
3118	-0.00742695	148.384
3123	-0.00383729	66.9111
3134	-0.00993658	205.345
3137	-0.00528482	99.7653
3141	-0.00480987	88.9854
3143	-0.00414034	73.7893
3143	-0.00460543	84.3452
3145	-0.00402268	71.1187
3145	-0.00449567	81.8541
3149	-0.00467394	85.9003
3149	-0.00496423	92.4888
3151	-0.00612465	118.827
3153	-0.00519349	97.6924
3154	-0.00435144	78.5805
3159	-0.0111067	231.903
3162	-0.00427786	76.9106
3164	-0.00851149	173
3166	-0.00948444	195.083
3180	-0.00528431	99.7535
3180	-0.0057117	109.454
3183	-0.0124228	261.774
3195	-0.00492091	91.5056
3196	-0.00419662	75.0666
3198	-0.00584472	112.473
3201	-0.00643804	125.94
3202	-0.00451937	82.3919
3218	-0.00545627	103.657
3219	-0.00538601	102.062
3220	-0.0148969	317.928
3221	-0.00949562	195.337
3222	-0.00423915	76.0318
3223	-0.00852315	173.265
3223	-0.00551182	104.917
3224	-0.00583541	112.262
3228	-0.0053074	100.278
3235	-0.0065498	128.476
3238	-0.0064202	125.535
3243	-0.00649777	127.295
3244	-0.00494977	92.1606
3246	-0.00459457	84.0988
3250	-0.00535852	101.438
3254	-0.00536353	101.552
3255	-0.00612581	118.853
3256	-0.00487723	90.5143
3258	-0.00602021	116.456
3260	-0.00478552	88.4328
3261	-0.00447687	81.4275
3262	-0.00436228	78.8266
3264	-0.00528809	99.8395
3269	-0.00604161	116.942
3272	-0.00448544	81.622
3276	-0.00494092	91.9598
3278	-0.0081592	165.004
3279	-0.00489941	91.0176
3281	-0.00581094	111.706
3292	-0.0056683	108.469
3293	-0.0130412	275.81
3293	-0.00482243	89.2704
3294	-0.00523648	98.668
3294	-0.00557229	106.29
3297	-0.00393985	69.2387
3302	-0.00531065	100.351
3305	-0.00425805	76.4609
3306	-0.00300869	48.1044
3313	-0.00522962	98.5124
3313	-0.00481044	88.9984
3319	0.00279754	-43.3121
3333	-0.00513777	96.4277
3338	-0.00586986	113.044
3344	-0.00576025	110.556
3347	-0.00461763	84.6223
3351	-0.00485141	89.9282
3355	-0.00456141	83.3463
3357	-0.00498309	92.9169
3358	-0.00334428	55.7214
3360	-0.00531947	100.552
3360	-0.00624344	121.523
3361	-0.00539649	102.3
3375	-0.00577328	110.852
3380	-0.00539349	102.232
3386	-0.00930787	191.075
3393	-0.00607309	117.656
3397	-0.00559355	106.772
3398	-0.00510833	95.7595
3398	-0.0043391	78.3005
3399	-0.00479747	88.704
3401	-0.00517977	97.3809
3401	-0.00597117	115.343
3403	-0.00563412	107.693
3406	-0.00846733	171.998
3406	-0.00516851	97.1253
3414	-0.0045053	82.0727
3417	-0.00976729	201.503
3417	-0.00436803	78.957
3419	-0.00593398	114.499
3422	-0.00515796	96.886
3422	-0.00478763	88.4805
3425	-0.00434741	78.4891
3426	-0.00358211	61.1193
3427	-0.00498956	93.0637
3429	-0.00458926	83.9783
3432	-0.00439677	79.6095
3433	-0.00425861	76.4737
3437	-0.00987018	203.838
3439	-0.00816369	165.106
3439	-0.0050873	95.2821
3440	-0.00501993	93.7531
3442	-0.00436477	78.8831
3444	-0.00466722	85.7477
3445	-0.00566709	108.441
3452	-0.00574969	110.316
3452	-0.00466084	85.6029
3454	-0.00570818	109.374
3457	0.00251772	-36.961
3460	-0.00479891	88.7366
3461	-0.00449943	81.9395
3462	-0.00581297	111.753
3463	-0.00463491	85.0143
3469	-0.00515849	96.8979
3469	-0.00962253	198.217
3473	-0.00435554	78.6735
3477	-0.00514073	96.4948
3478	-0.0162634	348.942
3481	-0.00424986	76.275
3486	-0.00477426	88.1771
3492	-0.0102838	213.225
3492	-0.00414195	73.8258
3502	-0.00475136	87.6574
3503	-0.00554997	105.783
3505	-0.00546609	103.879
3508	-0.00608845	118.005
3516	-0.0103265	214.195
3520	-0.0054693	103.952
3520	-0.00466296	85.651
3525	-0.0143976	306.595
3526	0.00281528	-43.7147
3533	-0.00453971	82.8536
3537	-0.00460692	84.3792
3539	-0.0046448	85.2389
3541	-0.00445867	81.0143
3541	-0.00566759	108.453
3542	-0.00839627	170.385
3556	-0.00590196	113.772
3559	-0.00625889	121.873
3561	-0.00571735	109.582
3561	-0.0043998	79.6781
3562	-0.00622542	121.114
3566	-0.00579354	111.311
3567	-0.0146387	312.068
3576	-0.00579048	111.242
3584	-0.00651688	127.729
3585	-0.00453887	82.8347
3589	-0.00545757	103.686
3589	-0.0106904	222.455
3591	-0.00490218	91.0805
3592	-0.00588816	113.459
3595	-0.00577573	110.907
3604	-0.00504939	94.4218
3614	-0.00513346	96.3298
3617	-0.00453106	82.6574
3619	-0.00428298	77.0266
3625	-0.00482724	89.3796
3627	-0.00968615	199.661
3633	-0.00513227	96.3029
3639	-0.00439928	79.6664
3639	-0.00355017	60.3944
3643	-0.00536443	101.572
3647	-0.00542592	102.968
3649	-0.00538479	102.034
3654	-0.00523705	98.6811
3658	-0.00468593	86.1724
3663	-0.00785689	158.143
3663	-0.00516246	96.988
3668	-0.00531709	100.498
3671	-0.00471966	86.9379
3674	-0.00551839	105.067
3677	-0.00523628	98.6634
3683	0.00520129	-97.8693
3684	-0.00487316	90.4219
3684	-0.00439115	79.4818
3685	-0.00605989	117.357
3688	-0.00327827	54.223
3689	-0.00906725	185.614
3689	-0.00567667	108.659
3692	-0.0231766	505.849
3697	-0.00479253	88.5917
3698	-0.00686003	135.517
3700	-0.00455366	83.1703
3702	-0.00450918	82.1608
3704	-0.00450968	82.1721
3706	-0.00593247	114.465
3707	-0.00446156	81.08
3713	-0.00249047	36.3426
3715	-0.00672097	132.361
3718	-0.00476401	87.9445
3718	-0.00552984	105.326
3720	-0.00978838	201.981
3727	-0.00508753	95.2874
3741	-0.00468295	86.1047
3742	-0.00521937	98.2797
3743	-0.00440765	79.8563
3744	-0.0257022	563.174
3746	-0.00290602	45.7743
3748	-0.00572926	109.853
3749	-0.0046394	85.1162
3752	-0.00592086	114.201
3752	-0.00459115	84.0212
3756	-0.0051142	95.8928
3756	-0.00416113	74.2612
3761	-0.00502647	93.9015
3764	-0.00776468	156.05
3765	-0.00487756	90.5217
3767	-0.00557794	106.418
3768	-0.00608165	117.851
3774	-0.0125762	265.256
3775	-0.0063277	123.435
3775	-0.00414758	73.9535
3776	-0.00461887	84.6504
3783	-0.00455608	83.2253
3787	-0.00480905	88.9669
3789	-0.00641914	125.51
3789	-0.00757286	151.696
3789	-0.00456901	83.5187
3791	-0.0055073	104.815
3791	-0.00415373	74.0932
3792	-0.00498612	92.9857
3792	-0.0076917	154.394
3793	-0.00546292	103.807
3796	-0.0047303	87.1794
3809	-0.00540079	102.397
3814	-0.0063062	122.947
3815	-0.00558581	106.597
3818	-0.00450201	81.998
3820	-0.00513152	96.2857
3821	-0.00475478	87.7351
3832	-0.00379788	66.0165
3833	-0.00280599	43.5038
3835	-0.00859761	174.955
3835	-0.00518919	97.5947
3835	-0.00520054	97.8523
3836	-0.00470522	86.6102
3845	-0.00944988	194.299
3848	-0.0059206	114.195
3851	-0.00552109	105.128
3851	-0.00431835	77.8295
3853	-0.00489647	90.9509
3867	-0.00607859	117.781
3869	-0.00385384	67.2867
3871	-0.00380448	66.1664
3876	-0.00545719	103.677
3880	-0.00472656	87.0944
3880	-0.0047213	86.9751
3884	-0.00740721	147.937
3887	-0.00531554	100.462
3889	-0.00354514	60.2801
3893	-0.00466903	85.7887
3894	-0.00568238	108.788
3895	-0.00532716	100.726
3898	-0.0096162	198.073
3909	-0.00626034	121.906
3913	-0.00559534	106.813
3913	-0.00569701	109.121
3914	-0.00385376	67.2849
3916	-0.00654655	128.402
3918	-0.0043867	79.3809
3928	-0.0143497	305.508
3937	-0.00638353	124.702
3942	-0.00438884	79.4293
3943	-0.00493186	91.7542
3944	-0.00259743	38.7703
3945	-0.0055103	104.883
3948	0.00322463	-53.0056
3949	-0.00950421	195.532
3952	-0.00484823	89.8559
3955	-0.00583744	112.308
3955	0.0101856	-210.996
3956	-0.0094544	194.401
3956	-0.0049859	92.9808
3957	-0.00442234	80.1898
3958	-0.0068013	134.184
3959	-0.00499646	93.2204
3962	-0.00498101	92.8698
3968	-0.00509031	95.3505
3988	-0.0047967	88.6866
3989	-0.0159739	342.372
3992	-0.0139457	296.338
3995	-0.00422289	75.6628
4008	-0.00500231	93.3532
4010	-0.00632741	123.429
4013	-0.00485943	90.1103
4015	-0.00391538	68.6833
4017	-0.00529962	100.101
4021	-0.00511443	95.8978
4037	-0.00581357	111.766
4051	-0.00904753	185.166
4053	0.00332277	-55.233
4054	-0.00444695	80.7483
4054	-0.005392	102.198
4056	-0.00630443	122.907
4057	-0.00385265	67.2596
4059	-0.00458927	83.9784
4061	-0.00505727	94.6005
4064	-0.00491945	91.4724
4064	-0.00548529	104.315
4067	-0.00643606	125.895
4068	-0.00452664	82.557
4072	-0.00534506	101.133
4072	-0.0036655	63.0119
4075	-0.00502241	93.8093
4078	-0.00389372	68.1919
4078	-0.00409343	72.7247
4079	-0.00509544	95.4668
4080	-0.00447835	81.4609
4087	-0.00532706	100.724
4088	-0.00459114	84.021
4095	-0.00484679	89.8233
4096	-0.00451342	82.257
4103	-0.00350341	59.333
4105	-0.00411949	73.3159
4109	-0.00463627	85.0453
4115	-0.00464613	85.2689
4121	-0.00483057	89.4553
4122	-0.00706718	140.219
4123	-0.00544156	103.323
4124	-0.00481491	89.0998
4130	-0.00540695	102.537
4137	-0.00880525	179.667
4151	-0.00569272	109.023
4152	-0.00457606	83.6787
4152	-0.00619737	120.477
4154	-0.00558662	106.615
4154	-0.00593725	114.573
4159	-0.00496594	92.5277
4160	-0.00576144	110.583
4161	-0.00476377	87.939
4164	-0.00572155	109.678
4165	-0.00982995	202.925
4168	-0.00509716	95.5059
4172	-0.00477014	88.0838
4172	-0.00446701	81.2035
4173	-0.0063074	122.975
4176	-0.00464121	85.1574
4180	-0.00747851	149.555
4184	-0.00635597	124.077
4188	-0.00501742	93.6961
4190	-0.00656912	128.915
4191	-0.00441488	80.0204
4195	-0.00974697	201.041
4202	-0.0052183	98.2554
4206	-0.00720867	143.43
4206	-0.00783537	157.654
4206	-0.00492737	91.6522
4212	-0.00651304	127.642
4214	-0.00539543	102.276
4217	-0.00615961	119.62
4217	-0.00458217	83.8174
4218	-0.00397868	70.1201
4219	-0.00586344	112.898
4223	-0.00404994	71.7374
4226	-0.00806972	162.973
4232	-0.00378922	65.8201
4235	-0.00681659	134.531
4238	-0.0119482	251.003
4246	-0.00975803	201.292
4255	-0.00714462	141.977
4257	-0.00994633	205.566
4258	-0.00468061	86.0516
4260	-0.00440099	79.7052
4265	0.00409389	-72.735
4279	-0.00576135	110.581
4281	-0.00553409	105.423
4282	-0.00371871	64.2196
4282	-0.00447314	81.3427
4283	-0.0049302	91.7165
4283	-0.00404978	71.7339
4298	-0.00573299	109.937
4300	-0.0128279	270.969
4313	-0.00476197	87.8983
4317	-0.00459272	84.0567
4320	-0.00527792	99.6085
4321	-0.0060442	117.001
4325	-0.00615944	119.616
4331	-0.00899803	184.043
4335	-0.00489538	90.9263
4343	-0.00503288	94.047
4346	-0.00951878	195.862
4352	-0.0040064	70.7492
4352	-0.00528817	99.8413
4354	-0.00408661	72.5698
4357	-0.00582445	112.013
4361	-0.0111908	233.812
4362	-0.00924582	189.667
4364	-0.00559547	106.816
4367	-0.0144434	307.636
4372	-0.00461736	84.616
4376	-0.00411831	73.2892
4377	-0.00459411	84.0882
4380	0.00268228	-40.6961
4389	-0.00389595	68.2425
4390	-0.00636993	124.394
4390	-0.00450012	81.9551
4392	-0.00520597	97.9755
4401	-0.00505025	94.4412
4402	-0.00406567	72.0944
4408	-0.00547727	104.133
4409	-0.00676062	133.261
4409	-0.00838811	170.2
4412	-0.00560481	107.028
4414	-0.00455348	83.1662
4432	-0.00463366	84.9859
4433	-0.00524624	98.8896
4435	-0.00464426	85.2266
4440	-0.00473782	87.3501
4454	-0.0050824	95.1709
4455	-0.00549816	104.607
4458	-0.00450653	82.1005
4462	-0.00516549	97.0568
4462	-0.00461438	84.5484
4468	-0.00548114	104.221
4469	-0.00428089	76.9794
4473	-0.00504141	94.2406
4474	-0.00861374	175.321
4474	-0.00389422	68.2031
4478	-0.00525577	99.1059
4479	-0.00577636	110.921
4484	-0.00494413	92.0328
4484	-0.00464495	85.2421
4485	-0.00434377	78.4065
4486	-0.00506511	94.7786
4486	-0.00599685	115.926
4487	-0.00460419	84.3172
4487	-0.00537028	101.705
4493	-0.00506566	94.7909
4496	-0.00475623	87.768
4505	-0.00421162	75.4071
4505	-0.00530311	100.18
4511	-0.00381352	66.3715
4512	-0.0054589	103.716
4513	-0.00600575	116.128
4513	-0.00544777	103.464
4516	-0.00670436	131.984
4517	-0.00485873	90.0944
4522	-0.00611407	118.586
4523	-0.00458222	83.8184
4523	-0.00566819	108.467
4525	-0.00495067	92.1811
4529	-0.0032092	52.6554
4534	-0.0627598	1404.26
4539	-0.00930588	191.03
4551	-0.00454295	82.9272
4552	-0.00472948	87.1608
4553	-0.00568205	108.781
4563	-0.00462179	84.7165
4565	-0.00496179	92.4335
4566	-0.00468852	86.2311
4567	-0.00470513	86.608
4568	-0.00486852	90.3166
4568	-0.00520277	97.903
4578	-0.00629179	122.62
4579	-0.00415972	74.2292
4580	-0.0039245	68.8903
4581	-0.0045145	82.2814
4586	-0.00496038	92.4014
4592	-0.00389295	68.1744
4593	-0.00510559	95.6973
4595	-0.0053444	101.117
4595	-0.00459534	84.1163
4596	-0.0059997	115.991
4596	-0.00548276	104.258
4598	-0.00329505	54.604
4605	-0.019163	414.754
4608	-0.00788749	158.837
4628	-0.00629469	122.686
4636	-0.00563524	107.719
4642	-0.00507313	94.9606
4644	-0.00459647	84.142
4644	-0.00428166	76.9967
4645	-0.00529759	100.055
4658	-0.00397566	70.0515
4661	-0.00596667	115.241
4662	-0.00368436	63.44
4665	-0.00407994	72.4183
4666	0.00422607	-75.735
4681	-0.00503349	94.0608
4682	-0.00613057	118.961
4685	-0.00460556	84.3481
4690	-0.00557629	106.381
4698	-0.0054306	103.074
4704	-0.0139025	295.358
4721	-0.00455981	83.3098
4730	-0.00596076	115.107
4740	-0.0046095	84.4376
4751	-0.00474259	87.4583
4752	-0.00403137	71.316
4753	-0.00878255	179.152
4753	-0.00418002	74.6899
4755	-0.00493513	91.8284
4769	-0.00402949	71.2734
4777	-0.00639361	124.931
4789	-0.00414034	73.7892
4792	-0.00460954	84.4385
4792	-0.0053161	100.475
4795	-0.00420325	75.217
4798	-0.00508378	95.2024
4798	-0.00516072	96.9487
4800	-0.00509923	95.5529
4807	-0.00962531	198.28
4811	-0.00462988	84.9002
4812	-0.00538421	102.021
4820	0.00384064	-66.987
4820	-0.00464754	85.301
4835	-0.00855847	174.066
4837	-0.00346049	58.3588
4842	-0.00589953	113.717
4847	-0.00516513	97.0486
4856	-0.00439891	79.6578
4856	-0.00504915	94.4162
4858	-0.00545898	103.718
4861	-0.00448515	81.6153
4864	-0.00471363	86.801
4869	-0.00480282	88.8253
4870	-0.00456131	83.3439
4870	-0.00450423	82.0485
4873	-0.00807415	163.074
4877	-0.0154601	330.711
4877	-0.0047624	87.9081
4879	-0.00510827	95.7581
4887	-0.00598896	115.747
4888	-0.0042245	75.6994
4888	-0.00368663	63.4916
4889	-0.00552316	105.175
4890	-0.0142497	303.239
4892	-0.00475046	87.6369
4895	-0.00495949	92.3812
4898	-0.00533772	100.966
4904	-0.00446231	81.097
4908	-0.00694266	137.393
4916	-0.00504866	94.4052
4921	-0.018647	403.044
4926	-0.00552704	105.263
4927	-0.00484266	89.7296
4927	-0.00409004	72.6475
4942	-0.00716979	142.548
4943	-0.00671914	132.32
4945	-0.00459494	84.1073
4962	0.00328619	-54.4028
4972	-0.00403167	71.3229
4981	-0.00506896	94.8659
4984	-0.00561778	107.322
4984	-0.00558832	106.654
4996	-0.00434658	78.4702
5000	-0.0067599	133.245
5008	-0.00476318	87.9256
5009	-0.00359225	61.3494
5010	-0.00607035	117.594
5011	-0.00561994	107.371
5017	-0.00520183	97.8815
5018	-0.00860163	175.046
5018	-0.00426392	76.5941
5028	-0.00818177	165.517
5031	-0.00624825	121.632
5037	-0.0057303	109.876
5037	-0.0101211	209.532
5037	-0.00382442	66.6189
5050	-0.00698851	138.433
5051	-0.00580608	111.596
5052	-0.00600157	116.033
5056	-0.00515352	96.7851
5063	-0.00549459	104.526
5064	-0.00535175	101.284
5068	-0.00568974	108.956
5075	-0.00703881	139.575
5076	-0.00413648	73.7016
5082	-0.00379442	65.9381
5087	-0.00504669	94.3605
5087	-0.00303329	48.6628
5093	-0.00497437	92.719
5093	-0.00482722	89.3791
5099	-0.00557638	106.383
5112	-0.00507587	95.0228
5114	-0.00642712	125.692
5115	-0.00565055	108.066
5116	-0.00554928	105.767
5117	-0.00420554	75.2691
5117	-0.00706592	140.19
5129	-0.0048728	90.4136
5129	-0.0049703	92.6267
5133	-0.0252299	552.452
5141	-0.00528059	99.6692
5146	-0.00525884	99.1755
5148	-0.00532127	100.593
5148	-0.00635561	124.069
5153	-0.00381487	66.4021
5156	-0.00396204	69.7424
5158	-0.00883081	180.248
5183	-0.00974345	200.961
5186	-0.00692722	137.042
5187	-0.00520126	97.8686
5189	-0.00544096	103.309
5200	-0.00951878	195.862
5200	-0.00626324	121.972
5209	-0.00546376	103.827
5213	-0.0135608	287.602
5213	-0.00488025	90.5827
5219	-0.00529157	99.9184
5225	-0.0152059	324.94
5229	0.00236743	-33.55
5232	-0.00535409	101.337
5233	-0.00452598	82.542
5248	-0.00697266	138.074
5250	-0.00889849	181.784
5263	-0.00556392	106.1
5268	-0.00567395	108.597
5268	-0.0039668	69.8505
5270	-0.015456	330.617
5272	-0.0058312	112.166
5275	-0.00829445	168.074
5275	-0.00488355	90.6576
5276	-0.0051288	96.224
5278	-0.00479239	88.5887
5278	-0.004945	92.0524
5278	-0.00299864	47.8763
5279	-0.0052504	98.9839
5281	-0.00439098	79.4779
5293	-0.00542982	103.056
5303	-0.00413947	73.7694
5306	-0.0049737	92.7037
5310	-0.00548396	104.285
5315	-0.00646523	126.557
5330	-0.0048748	90.4591
5342	-0.0044239	80.2252
5352	-0.0048142	89.0837
5366	-0.00423116	75.8507
5366	-0.00434923	78.5304
5369	-0.00657941	129.148
5369	-0.00575757	110.495
5376	-0.00516136	96.9632
5388	-0.00539481	102.262
5392	-0.00489695	90.9617
5392	-0.00441795	80.09
5401	-0.00461974	84.6702
5406	-0.00567678	108.661
5406	-0.00494324	92.0123
5407	-0.00559274	106.754
5407	-0.00565028	108.06
5408	-0.00461354	84.5295
5409	-0.004997	93.2326
5413	-0.00480015	88.7647
5414	-0.00534697	101.176
5417	-0.00258042	38.3841
5418	-0.00190201	22.9864
5418	-0.00554977	105.779
5426	-0.00453655	82.782
5430	-0.00501062	93.5419
5431	-0.00476995	88.0793
5433	-0.00937493	192.597
5435	-0.00933793	191.758
5439	-0.00636221	124.218
5441	-0.00400817	70.7895
5474	-0.00485996	90.1224
5489	-0.00420366	75.2263
5491	-0.00908396	185.993
5495	-0.00572697	109.8
5500	-0.00566332	108.356
5500	-0.00586692	112.977
5508	-0.00464268	85.1908
5512	-0.00535115	101.271
5512	-0.00463205	84.9495
5522	-0.00557409	106.331
5525	-0.00501418	93.6227
5527	-0.00442157	80.1723
5527	-0.00659173	129.428
5538	-0.00556956	106.228
5539	-0.00512291	96.0904
5540	-0.00240519	34.407
5540	-0.00524608	98.8858
5542	-0.00462828	84.8638
5546	-0.00533389	100.879
5552	-0.00637117	124.422
5571	-0.00551785	105.054
5572	-0.00435022	78.5528
5574	-0.00587384	113.134
5579	-0.00515742	96.8735
5586	-0.00634714	123.876
5586	-0.00489545	90.9278
5587	-0.00498391	92.9356
5587	-0.00576701	110.709
5589	-0.00469109	86.2894
5592	-0.00487632	90.4935
5598	-0.0046539	85.4454
5601	-0.00582495	112.024
5602	-0.00477912	88.2875
5602	-0.0045084	82.1429
5605	-0.00502199	93.7998
5616	-0.00432663	78.0174
5623	-0.00521352	98.1468
5632	-0.0145247	309.48
5632	-0.0137467	291.822
5634	-0.00571463	109.52
5634	-0.00600222	116.048
5636	-0.0180102	388.59
5637	-0.00446628	81.187
5642	-0.00556831	106.199
5666	-0.00628033	122.36
5671	-0.00535771	101.42
5679	-0.00496071	92.409
5693	-0.00238663	33.9858
5702	-0.00503454	94.0846
5709	-0.00463506	85.0178
5710	-0.00596396	115.179
5710	-0.00261167	39.0935
5711	-0.00490743	91.1998
5713	-0.00453602	82.7699
5718	-0.009039	184.973
5722	-0.00448576	81.6292
5724	-0.00630064	122.821
5734	-0.00397957	70.1402
5741	-0.00567761	108.68
5751	-0.00522576	98.4247
5752	-0.00444413	80.6843
5753	-0.00497711	92.7811
5758	-0.004536	82.7694
5761	-0.00539848	102.345
5766	-0.00470767	86.6658
5806	-0.00476174	87.8929
5817	-0.00573443	109.97
5823	-0.00444458	80.6944
5830	-0.00524373	98.8326
5841	-0.00460596	84.3574
5842	-0.00429151	77.2204
5842	-0.0051135	95.8768
5845	-0.00511334	95.8732
5847	0.00320913	-52.6537
5853	-0.00484736	89.8363
5859	-0.00471266	86.7791
5861	-0.00471291	86.7847
5863	-0.00544665	103.438
5865	-0.00509644	95.4896
5871	-0.0047948	88.6435
5872	-0.00469083	86.2836
5876	-0.00397433	70.0214
5878	-0.00486146	90.1563
5897	-0.00457362	83.6233
5898	-0.00571792	109.595
5901	-0.00475228	87.6784
5902	-0.00500281	93.3646
5906	-0.00368883	63.5414
5909	-0.00547376	104.054
5911	-0.00452445	82.5072
5923	-0.00537042	101.708
5926	-0.00571094	109.437
5928	-0.00454644	83.0064
5928	-0.00516189	96.9752
5931	0.0043741	-79.0948
5931	-0.00590597	113.863
5938	-0.00543371	103.144
5941	-0.00491344	91.336
5945	-0.00502142	93.7868
5949	-0.00532786	100.742
5950	-0.00517253	97.2167
5951	-0.00777081	156.189
5952	-0.00531757	100.509
5958	-0.00471581	86.8506
5960	-0.00427566	76.8606
5961	-0.00447318	81.3437
5962	-0.00504077	94.2261
5964	-0.00488714	90.7391
5967	-0.0130861	276.828
5969	-0.00474023	87.4048
5971	-0.0048704	90.3593
5981	-0.00437766	79.1757
5987	-0.00620806	120.72
# Refeyn DiscoverMP	www.refeyn.com	email: support@refeyn.com
# Time created: 2023-08-17 13:34:35
# Time changed: 2023-08-17 13:34:35
# Version commit: 9030afcf455317b138b980710ce31c5fb2ce0e6f

## Sheet: GlcAT-1
frame_indices	contrasts	masses_kDa
10	-0.00345317	60.475
24	-0.00230365	35.2196
34	-0.00363072	64.3759
34	-0.00396546	71.7301
36	-0.00519684	98.7841
43	-0.00251832	39.936
47	-0.00248822	39.2747
47	-0.00347017	60.8485
48	-0.00410822	74.8667
49	-0.00304367	51.4781
51	-0.00255892	40.8281
52	-0.00266505	43.1596
55	-0.00565866	108.93
60	-0.00343358	60.0445
70	-0.00456408	84.8821
77	-0.00285004	47.2239
81	-0.0047546	89.0678
95	-0.00415656	75.9287
100	-0.00383841	68.9389
118	-0.00343674	60.114
118	-0.00355104	62.6254
123	-0.00279777	46.0757
128	-0.00320429	55.007
128	-0.00340066	59.3215
131	-0.00400742	72.6522
133	-0.00370503	66.0085
135	-0.00438564	80.9618
135	-0.00402778	73.0994
139	-0.0025342	40.2849
141	0.00424063	-77.7758
143	-0.00268503	43.5988
145	-0.00410442	74.7833
148	-0.00426947	78.4094
148	-0.00277816	45.6448
149	-0.00348084	61.083
160	-0.00300811	50.6969
166	0.00330238	-57.1622
171	-0.00383349	68.8308
172	-0.00324978	56.0066
175	-0.0026964	43.8485
176	-0.00579059	111.829
177	-0.00334399	58.0763
187	-0.00294723	49.3593
187	-0.00313341	53.4498
191	-0.00416629	76.1425
191	-0.00313096	53.3959
199	-0.00433183	79.7796
204	-0.00292863	48.9507
205	-0.00556897	106.96
214	-0.00319386	54.7778
214	-0.00207299	30.152
215	-0.00344929	60.3898
216	-0.00290972	48.5352
218	-0.00286361	47.5221
223	-0.00361015	63.9238
230	-0.00263976	42.604
232	-0.00252296	40.0379
232	-0.00320741	55.0757
235	-0.00338492	58.9756
237	-0.00314603	53.7269
243	-0.00373351	66.6342
246	-0.00323842	55.7568
247	-0.00277241	45.5184
251	-0.00238868	37.0878
251	-0.002667	43.2026
251	-0.00262876	42.3625
255	-0.00306007	51.8385
256	-0.00332995	57.7678
256	-0.00289723	48.2609
257	-0.00344035	60.1934
263	-0.00257819	41.2514
266	0.00323093	-55.5923
266	-0.00357214	63.0888
267	-0.00282506	46.6753
282	-0.00294412	49.2911
283	0.00424323	-77.8329
287	-0.00315052	53.8257
292	-0.00318245	54.5272
297	-0.0034264	59.8869
304	-0.00593543	115.011
307	-0.00325981	56.2269
324	0.00255065	-40.6464
331	-0.00340466	59.4093
345	-0.0035487	62.5739
357	-0.00280536	46.2425
357	-0.00322152	55.3857
361	-0.00316138	54.0644
368	-0.0140111	292.436
373	-0.0183403	387.551
374	-0.00720139	142.825
377	-0.020343	431.551
379	-0.00678936	133.772
382	0.00662839	-130.236
383	-0.00797615	159.846
385	-0.00617261	120.222
390	-0.00790549	158.294
393	-0.0059285	114.859
394	-0.00526963	100.383
396	-0.0192904	408.426
397	-0.00567236	109.231
399	-0.00511265	96.9344
407	-0.00581051	112.267
409	-0.00459806	85.6286
415	-0.00519891	98.8296
415	-0.00519329	98.7061
416	0.00477178	-89.4454
417	0.00397962	-72.0412
424	-0.00507277	96.0582
424	-0.00373886	66.7517
426	-0.00542733	103.848
426	-0.00554769	106.492
429	-0.00651843	127.82
436	-0.00648158	127.01
444	-0.00394795	71.3455
445	-0.00381154	68.3485
446	-0.00584974	113.128
453	-0.00589833	114.196
456	-0.00408546	74.3666
456	-0.00594885	115.306
459	-0.00389377	70.1552
467	-0.00384186	69.0146
473	-0.0591593	1284.36
474	-0.00565763	108.908
477	-0.00408619	74.3826
478	-0.00640904	125.417
480	-0.00341758	59.6931
480	-0.00311834	53.1186
492	-0.00546092	104.586
495	-0.00457762	85.1796
497	-0.00419726	76.8229
497	-0.00343269	60.0251
501	-0.00530428	101.145
505	-0.0182791	386.205
509	0.00367855	-65.4267
516	-0.00569221	109.668
525	-0.00346855	60.8128
525	-0.00316288	54.0972
529	-0.00334712	58.1451
535	-0.00643258	125.934
536	-0.0202008	428.427
537	-0.00519025	98.6392
538	-0.00349721	61.4425
547	-0.00349437	61.3801
550	-0.00430595	79.2109
552	-0.00386577	69.5399
553	-0.00363855	64.5478
554	-0.00352698	62.0967
555	-0.00398993	72.2677
558	-0.00432298	79.5852
561	-0.00428574	78.767
561	-0.00329723	57.0489
564	-0.00369717	65.8358
565	-0.00449988	83.4716
572	-0.0055492	106.525
572	-0.0033929	59.1509
576	-0.00548174	105.043
578	-0.0052306	99.5258
580	-0.00453791	84.3073
582	-0.00443838	82.1204
588	-0.0025724	41.1243
590	-0.00560193	107.684
595	-0.00404708	73.5234
598	-0.00331401	57.4177
602	-0.00466656	87.1337
607	0.00478244	-89.6795
613	-0.00439929	81.2616
613	-0.00339977	59.3018
614	-0.00540542	103.367
618	-0.00362768	64.309
623	-0.00323389	55.6574
624	-0.00376827	67.398
629	-0.00426703	78.3559
632	-0.0269277	576.219
634	-0.00341373	59.6086
635	-0.0301235	646.431
638	-0.01941	411.053
643	-0.00515403	97.8436
645	-0.00408196	74.2899
647	-0.00266807	43.226
650	-0.00391876	70.7041
651	-0.00423931	77.7469
662	-0.00333911	57.9692
665	-0.00398038	72.0579
675	-0.00409566	74.5908
676	-0.00457039	85.0209
677	-0.0200877	425.941
677	-0.00361672	64.0683
677	-0.00332403	57.6378
680	-0.00326368	56.3119
684	-0.00437048	80.6288
686	-0.00508777	96.3879
688	-0.00505194	95.6006
694	-0.00306935	52.0424
694	-0.00275261	45.0835
697	-0.00280078	46.1418
704	-0.00507078	96.0146
713	-0.00302859	51.1469
715	-0.00396129	71.6387
719	-0.00357481	63.1474
723	-0.00570625	109.976
724	-0.00498039	94.0285
729	-0.00317612	54.3881
733	-0.00328805	56.8473
750	-0.00382144	68.566
754	-0.00321895	55.3291
760	-0.00408313	74.3155
770	-0.00245933	38.6401
772	0.00703879	-139.252
774	-0.00378593	67.7858
784	-0.00490221	92.3111
786	-0.00314472	53.6982
788	-0.00426217	78.249
790	-0.00554681	106.473
792	-0.00516967	98.1871
792	-0.00497232	93.8513
805	-0.00371185	66.1583
807	-0.00393431	71.0459
809	-0.00409796	74.6414
816	-0.00353999	62.3825
821	-0.00355128	62.6306
833	-0.00394024	71.1761
837	-0.00361721	64.0792
841	-0.0161789	340.063
844	-0.0038328	68.8157
846	-0.00322448	55.4506
850	-0.00429436	78.9562
850	-0.00277452	45.5648
860	-0.00443644	82.0779
864	-0.00350158	61.5385
866	-0.00442849	81.9031
867	-0.0179474	378.919
872	-0.00270379	44.0109
877	-0.00303192	51.2199
879	-0.00496991	93.7985
882	0.00363277	-64.4209
897	-0.00284457	47.1039
897	-0.00267594	43.399
899	-0.00342934	59.9515
899	-0.00234097	36.0397
908	-0.00389741	70.2351
908	-0.00443831	82.119
909	-0.00286227	47.4928
911	-0.0035511	62.6265
913	-0.0037917	67.9126
913	-0.00422087	77.3417
918	-0.00352163	61.9791
919	-0.00340376	59.3895
923	-0.0030893	52.4808
923	-0.00323654	55.7155
923	-0.00314039	53.6031
925	-0.0067253	132.365
926	-0.00329482	56.9961
927	-0.00421041	77.1118
930	-0.00604253	117.364
930	-0.00308211	52.3227
935	-0.00364537	64.6977
946	-0.00426027	78.2074
946	-0.00358199	63.3053
948	-0.00343368	60.0469
949	-0.00423919	77.7442
951	-0.00517237	98.2465
957	-0.0036736	65.318
958	-0.00267273	43.3284
963	-0.0035155	61.8445
963	-0.00442397	81.8039
965	-0.00306239	51.8895
966	-0.00364866	64.7699
966	-0.00275491	45.1341
969	-0.00539859	103.217
973	-0.00304865	51.5875
973	-0.00262479	42.2752
974	-0.00517771	98.3637
977	-0.00380852	68.2823
978	-0.00509396	96.5238
979	-0.00457672	85.1598
983	-0.00302687	51.1091
990	-0.00383495	68.8628
991	-0.00303633	51.3169
993	-0.00375962	67.2077
995	-0.00313841	53.5597
1011	-0.00585245	113.188
1019	-0.00310689	52.8671
1020	-0.00335535	58.3259
1022	-0.00333339	57.8435
1023	-0.00404557	73.4903
1023	-0.00297871	50.0511
1032	-0.00298587	50.2082
1035	-0.00415355	75.8626
1041	-0.0161688	339.841
1045	-0.00363096	64.3812
1045	-0.00260743	41.8939
1046	0.00506824	-95.9586
1047	-0.00349576	61.4107
1055	-0.00370401	65.986
1056	-0.00266028	43.0549
1064	-0.00296566	49.7642
1067	-0.00330286	57.1727
1069	-0.0059593	115.536
1070	-0.00412999	75.3451
1075	-0.0190396	402.915
1075	-0.00345594	60.5358
1085	-0.0453675	981.347
1088	-0.00440793	81.4515
1093	-0.00396583	71.7383
1094	-0.00369267	65.7369
1098	-0.0030926	52.5532
1102	-0.00449237	83.3066
1113	-0.00406277	73.8682
1113	-0.00259402	41.5993
1120	-0.00559927	107.626
1125	-0.00307531	52.1733
1126	-0.00421431	77.1975
1126	-0.00308215	52.3235
1135	-0.00318616	54.6087
1136	-0.0033488	58.182
1138	-0.00368834	65.6417
1140	-0.0025677	41.0209
1141	-0.00310981	52.9313
1146	-0.00231263	35.417
1148	-0.0178587	376.971
1151	-0.00554133	106.353
1154	-0.00289078	48.119
1160	-0.00315201	53.8585
1167	-0.00341271	59.5861
1169	-0.00419155	76.6975
1173	-0.0180651	381.505
1179	-0.00233692	35.9506
1193	-0.00289158	48.1367
1199	-0.00427932	78.6258
1203	-0.00307743	52.22
1205	-0.0044296	81.9276
1212	-0.00346329	60.6974
1212	-0.00488224	91.8723
1220	-0.00441115	81.5221
1226	-0.00262529	42.2862
1227	-0.00315495	53.9231
1235	-0.00427831	78.6037
1242	-0.00366142	65.0504
1244	-0.00306685	51.9875
1246	-0.00351068	61.7384
1246	-0.00382369	68.6155
1252	-0.00268143	43.5197
1256	-0.0030258	51.0856
1266	-0.00488263	91.8808
1266	-0.00219454	32.8225
1271	-0.00682432	134.54
1271	-0.00297957	50.0699
1276	-0.00467804	87.3858
1276	-0.00324666	55.9379
1294	-0.00323608	55.7055
1296	-0.017949	378.955
1299	-0.00529654	100.974
1304	-0.00280691	46.2765
1304	-0.00358551	63.3826
1309	-0.00556352	106.84
1312	-0.0162009	340.546
1317	-0.00305981	51.8327
1323	-0.0194519	411.974
1327	-0.00267085	43.2873
1328	-0.00261204	41.9952
1331	-0.00251871	39.9446
1332	-0.00401144	72.7404
1336	-0.00366119	65.0454
1346	-0.00345604	60.5381
1352	-0.00335835	58.3917
1360	-0.00331066	57.344
1360	-0.00337135	58.6774
1361	-0.00293526	49.0963
1362	-0.0031157	53.0606
1377	-0.00419675	76.8116
1380	-0.00278515	45.7985
1382	-0.00259817	41.6903
1383	-0.00405004	73.5884
1392	-0.00283594	46.9143
1393	-0.0036074	63.8636
1396	-0.00282504	46.6748
1397	-0.00321947	55.3405
1398	-0.00307756	52.2227
1413	-0.00692832	136.825
1418	-0.00342909	59.946
1424	0.00428371	-78.7222
1441	-0.00483158	90.7592
1449	-0.00316252	54.0894
1466	-0.00354649	62.5252
1476	-0.0033815	58.9003
1478	-0.002692	43.7519
1482	-0.00491891	92.6779
1485	-0.00459903	85.6499
1496	-0.00448271	83.0943
1502	-0.0031439	53.6803
1503	-0.00417477	76.3288
1507	-0.00481401	90.3731
1511	-0.00309799	52.6716
1523	-0.0036743	65.3333
1527	-0.00295126	49.448
1531	-0.00297425	49.9529
1532	-0.00296208	49.6856
1546	-0.00383664	68.9001
1550	-0.00326904	56.4297
1550	-0.00446218	82.6434
1555	0.00383511	-68.8664
1563	0.00402252	-72.9838
1569	-0.00276835	45.4293
1569	-0.00437377	80.7009
1579	-0.00275274	45.0864
1591	-0.00509452	96.536
1595	-0.00283917	46.9853
1598	-0.00407705	74.1818
1601	-0.00348964	61.2764
1605	-0.00380851	68.2821
1616	-0.00367351	65.316
1633	-0.00371573	66.2437
1634	-0.00255379	40.7153
1641	-0.00507732	96.1581
1647	-0.00318195	54.5162
1656	-0.00462529	86.2269
1668	-0.0048168	90.4344
1670	-0.00359082	63.4993
1672	-0.0032447	55.8949
1678	-0.00475932	89.1717
1681	-0.00331488	57.4368
1687	-0.0030666	51.982
1688	-0.00289427	48.1957
1690	-0.00394791	71.3447
1696	-0.00341462	59.628
1698	-0.00242297	37.8412
1709	-0.00439193	81.0999
1723	-0.00260977	41.9453
1726	-0.0029933	50.3716
1740	-0.00426662	78.3468
1744	-0.00369219	65.7263
1745	-0.00392604	70.8642
1745	-0.00300118	50.5446
1747	-0.00418415	76.5348
1748	-0.00268555	43.6102
1749	-0.00274162	44.842
1767	-0.00236058	36.4705
1774	-0.00372064	66.3513
1776	-0.00477398	89.4937
1787	-0.00395786	71.5632
1792	-0.00335732	58.3692
1793	-0.00319635	54.8325
1801	-0.00264399	42.697
1803	-0.00300853	50.7062
1806	-0.00357637	63.1818
1807	-0.00336964	58.6399
1809	-0.00299383	50.3832
1810	-0.0028402	47.0078
1815	-0.00361112	63.9453
1820	-0.00435089	80.1982
1821	-0.00343336	60.0399
1821	-0.00361681	64.0702
1826	-0.00231744	35.5225
1830	-0.00338691	59.0193
1830	-0.00407281	74.0888
1850	-0.00325229	56.0616
1859	-0.00251538	39.8715
1859	-0.00282871	46.7554
1860	-0.00314521	53.7091
1863	-0.00545827	104.528
1874	-0.0033231	57.6173
1874	-0.00356615	62.9572
1880	-0.00279311	45.9733
1882	-0.00484736	91.1059
1887	-0.00384767	69.1424
1893	-0.0031852	54.5877
1894	-0.00326971	56.4444
1904	-0.0245739	524.506
1908	-0.00333833	57.952
1921	-0.00456889	84.9878
1922	-0.00328265	56.7287
1924	-0.0035408	62.4003
1925	-0.00404141	73.399
1928	-0.00391163	70.5476
1935	-0.0025829	41.3549
1940	-0.00633295	123.745
1945	-0.00307381	52.1404
1947	-0.00312682	53.305
1950	-0.00273775	44.7571
1952	-0.0022715	34.5134
1955	-0.00205008	29.6487
1969	-0.00404738	73.53
1979	0.00245968	-38.6478
1980	-0.00418777	76.6145
1984	-0.00314722	53.7532
1990	-0.00447301	82.8812
1993	-0.00291545	48.661
1999	-0.00580418	112.128
2018	-0.00521058	99.086
2039	-0.00545774	104.516
2047	-0.00393218	70.999
2050	-0.00286801	47.6188
2058	-0.00433193	79.7817
2079	-0.00275918	45.2278
2091	-0.00364678	64.7287
2094	-0.00463257	86.387
2096	-0.00219162	32.7583
2098	-0.00246006	38.656
2111	-0.00460705	85.8263
2128	-0.00298245	50.1332
2139	0.00305005	-51.6184
2141	-0.00254226	40.462
2141	-0.0035279	62.1168
2144	-0.00342025	59.7517
2147	-0.00218287	32.566
2151	0.00481936	-90.4908
2153	-0.00302384	51.0426
2155	-0.0025578	40.8034
2157	-0.0029566	49.5651
2159	-0.00382744	68.6979
2170	-0.00296395	49.7267
2174	-0.0037442	66.8691
2183	-0.00407103	74.0496
2193	-0.00397502	71.9403
2202	-0.00430607	79.2135
2207	0.00413425	-75.4386
2215	-0.00360281	63.7626
2216	-0.00396686	71.7609
2225	-0.00342513	59.8591
2244	-0.0300931	645.765
2247	0.00307789	-52.2301
2257	-0.00327118	56.4765
2262	-0.00492015	92.7051
2266	-0.00329432	56.9849
2271	-0.00320021	54.9173
2279	-0.00331418	57.4214
2296	-0.00274707	44.9618
2302	-0.012353	256.008
2302	-0.00368098	65.4801
2304	0.00331025	-57.335
2316	-0.00282354	46.6418
2328	-0.00451473	83.7979
2338	-0.00319318	54.763
2339	-0.00414384	75.6493
2344	-0.00271406	44.2366
2357	-0.0036213	64.1688
2360	-0.00273514	44.6997
2368	-0.00257272	41.1312
2368	-0.0027494	45.0129
2375	-0.00282369	46.6452
2379	-0.00343967	60.1784
2382	0.00307655	-52.2006
2382	-0.0026219	42.2117
2382	-0.00316275	54.0943
2388	-0.00271635	44.2869
2391	-0.00257606	41.2047
2397	-0.00231993	35.5774
2398	-0.0247256	527.837
2402	0.00210645	-30.8871
2407	-0.00258455	41.3912
2411	-0.00285889	47.4184
2416	0.00364582	-64.7076
2422	-0.00409524	74.5816
2432	-0.00308515	52.3896
2434	-0.00317293	54.318
2445	-0.00261094	41.9709
2446	-0.00372843	66.5226
2460	-0.00314121	53.6211
2463	-0.0033339	57.8546
2467	-0.0352249	758.512
2467	-0.00279516	46.0182
2468	-0.00260915	41.9317
2481	-0.0053418	101.969
2482	-0.00525079	99.9694
2483	-0.00333736	57.9307
2489	-0.00346065	60.6395
2500	0.00306579	-51.9643
2503	-0.00300324	50.59
2517	-0.00358708	63.417
2522	-0.00299798	50.4742
2523	-0.00274694	44.9589
2523	-0.00318427	54.5672
2534	-0.00289565	48.2262
2542	-0.00246933	38.8596
2543	-0.00302112	50.9826
2548	-0.00271059	44.1602
2552	-0.00276117	45.2715
2581	-0.00363577	64.4869
2583	-0.00269979	43.9231
2584	-0.00326676	56.3796
2586	-0.00484447	91.0424
2590	-0.00261084	41.9688
2611	-0.00333601	57.9011
2617	-0.00256728	41.0118
2618	-0.00298463	50.181
2620	-0.00300021	50.5234
2620	-0.00315069	53.8295
2621	-0.00374535	66.8944
2628	-0.00332653	57.6927
2632	-0.0028743	47.7571
2638	-0.00330978	57.3246
2649	-0.0025225	40.0278
2667	-0.00331878	57.5224
2668	-0.00339715	59.2442
2692	-0.00275443	45.1234
2696	-0.0039342	71.0434
2697	-0.00309529	52.6124
2700	-0.0279086	597.77
2708	-0.0030061	50.6527
2723	-0.00280919	46.3266
2729	-0.00315137	53.8444
2739	0.00325954	-56.221
2750	0.00418315	-76.5129
2753	-0.00266341	43.1236
2776	-0.00409448	74.5647
2784	-0.00265204	42.8739
2791	-0.0035841	63.3517
2794	-0.00362644	64.2819
2806	-0.00366725	65.1783
2806	-0.0033206	57.5624
2808	-0.00240853	37.5238
2815	-0.00362602	64.2727
2818	-0.00340936	59.5124
2819	-0.00254658	40.5569
2824	-0.00325229	56.0615
2831	-0.00367753	65.4043
2860	-0.00588928	113.997
2860	-0.00260526	41.8462
2868	-0.00302742	51.1212
2871	-0.00300898	50.7161
2901	-0.00275912	45.2264
2907	-0.00278759	45.8519
2909	-0.00332725	57.7086
2910	-0.00386496	69.5221
2937	-0.0035906	63.4943
2946	-0.00692702	136.797
2950	-0.00345513	60.5181
2955	-0.018145	383.26
2958	-0.00385392	69.2797
2987	-0.00384405	69.0627
2988	-0.00307223	52.1056
3010	-0.00367565	65.3631
3014	-0.00338614	59.0024
3025	-0.00355898	62.7998
3026	-0.00336633	58.5671
3044	-0.00278466	45.7877
3046	-0.00281664	46.4902
3055	-0.00386478	69.5183
3068	-0.00271849	44.3338
3079	-0.0154477	323.999
3081	-0.00317398	54.3412
3088	-0.0029614	49.6706
3093	-0.00275633	45.1653
3106	-0.0194938	412.894
3123	-0.00315271	53.8738
3123	-0.00308381	52.36
3139	-0.0145216	303.653
3146	-0.0188796	399.4
3149	-0.00342613	59.881
3154	-0.00316196	54.077
3156	-0.00370101	65.9203
3161	-0.00323445	55.6696
3178	-0.00433684	79.8897
3196	-0.0043285	79.7064
3213	-0.00331521	57.4441
3215	-0.00342235	59.7979
3220	-0.00327194	56.4933
3225	-0.0029535	49.4971
3236	-0.00326989	56.4484
3254	-0.00294961	49.4116
3255	-0.00307238	52.109
3258	-0.0026023	41.7811
3265	-0.00318602	54.6056
3272	-0.00397947	72.0381
3274	-0.021059	447.282
3285	-0.0029501	49.4223
3300	-0.0024146	37.6573
3313	-0.00324411	55.8819
3314	-0.00269902	43.9062
3324	-0.00315284	53.8766
3343	-0.0171367	361.108
3348	-0.00511098	96.8977
3357	-0.00268891	43.6841
3369	-0.00241006	37.5575
3372	-0.00249654	39.4575
3375	-0.00323184	55.6124
3375	-0.00269326	43.7795
3383	-0.00360603	63.8335
3395	-0.00246916	38.856
3399	-0.00301482	50.8442
3413	0.00278941	-45.8921
3434	-0.00349093	61.3046
3440	-0.00343887	60.1608
3444	-0.00250525	39.6489
3446	-0.00302882	51.1518
3451	-0.00195606	27.583
3460	-0.00267313	43.3373
3489	-0.00309304	52.5629
3497	-0.00268383	43.5723
3508	-0.00279229	45.9553
3532	0.00337947	-58.8557
3541	-0.00355488	62.7097
3544	-0.00339926	59.2907
3547	-0.00276707	45.4011
3551	-0.00761806	151.979
3559	-0.00277036	45.4735
3563	-0.00285486	47.3299
3566	-0.0164306	345.595
3569	-0.00259374	41.5931
3570	-0.0253286	541.087
3575	-0.0037055	66.0188
3584	-0.0053847	102.911
3584	0.0026527	-42.8884
3588	-0.00376559	67.3391
3603	-0.00319953	54.9025
3608	-0.00300585	50.6473
3634	-0.00503962	95.33
3639	-0.00433512	79.8517
3640	-0.00324135	55.8212
3649	-0.00270018	43.9315
3655	-0.00303961	51.3889
3656	-0.00358928	63.4653
3667	-0.0032178	55.3039
3678	0.00312909	-53.3548
3679	-0.00574212	110.764
3680	-0.00294134	49.2299
3680	-0.00374537	66.8947
3685	-0.00525008	99.9538
3689	0.00237788	-36.8506
3690	-0.00240299	37.4021
3697	-0.00323468	55.6748
3700	-0.0407502	879.905
3708	-0.0033182	57.5097
3711	-0.00305395	51.7041
3714	-0.00226124	34.288
3715	-0.00348112	61.0892
3718	-0.00360977	63.9156
3722	-0.0056513	108.769
3722	-0.00259257	41.5673
3724	-0.00464956	86.7602
3727	-0.00284958	47.214
3733	-0.0031975	54.8578
3740	-0.00332811	57.7274
3741	-0.00290271	48.3812
3747	-0.00269149	43.7406
3753	-0.00292158	48.7958
3760	-0.00281763	46.512
3765	-0.00333611	57.9032
3778	-0.00277471	45.5689
3788	-0.0028296	46.7749
3789	-0.00336978	58.6428
3789	-0.00445996	82.5945
3801	-0.00455771	84.7423
3803	-0.00297096	49.8807
3804	-0.00345581	60.5331
3804	-0.0032414	55.8225
3808	-0.00255245	40.6858
3817	-0.00336455	58.5279
3821	-0.00285655	47.367
3821	-0.00304348	51.4741
3824	-0.00324757	55.9579
3825	-0.00309227	52.546
3828	-0.00332892	57.7452
3835	-0.00461277	85.9518
3844	-0.00288989	48.0995
3853	-0.00273299	44.6524
3860	-0.00326805	56.4078
3882	-0.00238179	36.9365
3894	-0.00882007	178.388
3895	-0.00395288	71.4539
3896	-0.00369484	65.7847
3903	-0.00338816	59.0467
3909	-0.0027098	44.1428
3910	-0.00872348	176.266
3914	-0.00337443	58.7451
3916	-0.00340077	59.3238
3918	-0.00302052	50.9696
3918	0.0059166	-114.597
3925	-0.00270109	43.9515
3931	-0.00376223	67.2652
3933	-0.00384094	68.9946
3935	-0.00358291	63.3254
3950	-0.00411944	75.1131
3963	-0.00252306	40.0403
3968	-0.00379785	68.0478
3977	-0.00221801	33.3382
3981	-0.00255846	40.818
3981	-0.00329408	56.9797
3983	-0.00296669	49.7869
3983	-0.00375974	67.2105
3986	-0.00446988	82.8125
3986	0.00260457	-41.831
3990	-0.00303718	51.3356
3992	-0.00359163	63.517
4000	-0.0031724	54.3065
4016	-0.030821	661.755
4019	-0.00469445	87.7464
4029	-0.00307094	52.0773
4053	-0.00325088	56.0306
4061	-0.00284379	47.0867
4063	0.00337936	-58.8535
4066	-0.00644293	126.161
4089	-0.00285905	47.4221
4103	-0.00480346	90.1413
4104	-0.00370187	65.9391
4104	-0.00270254	43.9834
4111	-0.00304429	51.4919
4120	-0.00198579	28.2362
4126	0.00418369	-76.5249
4135	-0.00339874	59.2792
4138	-0.0334067	718.565
4147	-0.00303285	51.2404
4151	-0.00359272	63.541
4156	-0.00243724	38.1547
4169	-0.00229304	34.9866
4172	-0.00344749	60.3503
4173	-0.00315482	53.9202
4180	-0.0298461	640.337
4183	-0.00310226	52.7654
4189	-0.00329151	56.9232
4202	-0.00265769	42.9981
4213	-0.017132	361.003
4214	-0.00281816	46.5235
4226	-0.0170472	359.141
4230	-0.00319239	54.7456
4236	-0.00399589	72.3987
4255	-0.00415065	75.7988
4274	-0.00717618	142.271
4276	-0.00284168	47.0404
4292	-0.00408572	74.3724
4319	-0.00394753	71.3363
4324	-0.00267798	43.4437
4332	-0.00246406	38.7439
4336	-0.00451684	83.8441
4352	-0.00287845	47.8482
4353	-0.00275985	45.2426
4356	-0.00452304	83.9805
4359	-0.00352924	62.1463
4360	-0.00314699	53.7482
4376	-0.00314342	53.6696
4392	-0.0031628	54.0954
4393	-0.00299993	50.5172
4401	-0.00328849	56.8569
4402	0.00228389	-34.7855
4403	-0.0165284	347.742
4407	-0.00428564	78.7648
4413	-0.00344812	60.364
4418	-0.00264062	42.623
4419	-0.00405958	73.7981
4428	-0.0028992	48.304
4440	-0.00437767	80.7867
4444	-0.00476473	89.2905
4451	-0.00313589	53.5043
4463	-0.0040898	74.4619
4466	-0.00393462	71.0527
4495	-0.00359133	63.5104
4498	-0.00252147	40.0053
4508	-0.00298256	50.1355
4515	-0.00360559	63.8236
4519	-0.00300297	50.584
4571	0.00474133	-88.7764
4571	0.0032664	-56.3717
4573	-0.00349219	61.3323
4574	-0.00302977	51.1727
4577	-0.00339885	59.2816
4579	-0.00328737	56.8324
4583	-0.0305474	655.746
4584	-0.00363321	64.4306
4585	-0.00278041	45.6943
4594	-0.00297109	49.8836
4595	-0.00316241	54.087
4603	-0.00291764	48.7093
4605	-0.00371133	66.1469
4646	-0.00309558	52.6186
4649	-0.00231239	35.4117
4650	-0.00344471	60.2892
4658	-0.00371218	66.1656
4659	-0.0051994	98.8404
4683	-0.00315567	53.9389
4693	-0.00482639	90.6452
4697	-0.00265048	42.8397
4704	-0.00347188	60.8861
4707	-0.00264977	42.824
4716	-0.00328465	56.7725
4734	-0.00391813	70.6903
4734	-0.0039917	72.3067
4742	-0.0040191	72.9086
4746	-0.00333617	57.9045
4755	-0.00346102	60.6474
4766	-0.0033264	57.6898
4812	-0.00254217	40.4599
4819	-0.00315092	53.8344
4831	-0.00247199	38.9182
4855	-0.00380564	68.2189
4861	-0.0168276	354.315
4881	-0.0031795	54.4625
4888	-0.00427896	78.6179
4912	-0.006808	134.182
4928	-0.00282696	46.717
4947	-0.00217885	32.4778
4958	0.00382472	-68.6381
4981	-0.00218623	32.6399
4989	-0.00320278	54.9739
4989	0.00307349	-52.1334
4999	-0.00465739	86.9321
5008	-0.00306035	51.8446
5013	-0.00300823	50.6994
5019	-0.00287792	47.8365
5031	-0.00237575	36.8036
5035	-0.00304913	51.5981
5041	-0.00380511	68.2074
5059	-0.00437843	80.8034
5059	-0.00306903	52.0354
5077	0.0027531	-45.0943
5079	-0.00474684	88.8974
5080	-0.00305122	51.6441
5092	-0.00381222	68.3635
5099	-0.00323272	55.6316
5134	-0.00330601	57.2418
5136	-0.00281342	46.4195
5146	-0.00324465	55.8938
5165	-0.00303749	51.3424
5167	-0.00346176	60.6637
5184	-0.00315395	53.9011
5192	-0.00214071	31.6399
5196	-0.00288273	47.9423
5201	-0.00436024	80.4037
5229	-0.00345299	60.471
5237	-0.00270835	44.1111
5240	-0.00283293	46.8482
5246	-0.00227468	34.5832
5249	-0.00266282	43.1108
5260	0.00341066	-59.541
5263	-0.0029716	49.8948
5264	-0.0033726	58.7048
5275	-0.00374448	66.8752
5296	-0.00322779	55.5233
5300	-0.00312831	53.3377
5301	-0.00296572	49.7657
5306	-0.00395302	71.4569
5331	-0.0537089	1164.61
5337	-0.00671199	132.072
5364	0.00320581	-55.0404
5366	-0.00275221	45.0746
5376	-0.00320781	55.0844
5376	-0.00383172	68.792
5382	-0.00253064	40.2068
5387	-0.00281759	46.5111
5406	-0.00324801	55.9675
5445	-0.00270692	44.0796
5453	-0.00319482	54.7989
5466	0.0174717	-368.467
5486	-0.00421236	77.1547
5487	-0.00348114	61.0895
5493	-0.00366442	65.1163
5503	-0.00384393	69.0602
5516	-0.00372625	66.4746
5523	0.00462094	-86.1312
5524	-0.0182249	385.015
5526	-0.00281755	46.5102
5536	-0.00336731	58.5887
5537	-0.0159858	335.822
5538	-0.00264617	42.745
5539	-0.00327321	56.5212
5545	-0.00307556	52.1787
5547	-0.0032134	55.2072
5548	-0.00233234	35.85
5551	-0.00238071	36.9128
5555	-0.00331791	57.5034
5560	-0.00305281	51.6789
5567	-0.00279722	46.0636
5572	-0.00342883	59.9402
5585	-0.00273713	44.7434
5589	-0.00802993	161.028
5589	0.00724013	-143.676
5598	-0.00265318	42.8989
5604	0.00340912	-59.5073
5638	-0.014582	304.979
5650	-0.00419673	76.8113
5651	0.0133733	-278.423
5654	-0.00417625	76.3614
5656	-0.00327297	56.5159
5658	0.00270808	-44.1052
5678	-0.00321711	55.2888
5682	-0.00300763	50.6864
5710	-0.00385956	69.4036
5716	-0.0163813	344.51
5718	-0.00287154	47.6965
5726	-0.00321402	55.2209
5731	-0.00281163	46.3803
5732	-0.00269447	43.8061
5744	-0.0142779	298.297
5747	-0.00288622	48.0189
5778	-0.00316851	54.221
5842	-0.00274714	44.9633
5846	-0.00285987	47.4401
5870	0.00246966	-38.8669
5872	-0.00242603	37.9085
5874	-0.0035972	63.6394
5883	-0.0033022	57.1581
5897	-0.00212724	31.344
5897	-0.00246895	38.8514
5899	-0.00438054	80.8497
5904	-0.002807	46.2783
5907	-0.00272908	44.5665
5908	-0.00362502	64.2506
5910	-0.00348811	61.2427
5924	-0.00256248	40.9063
5944	-0.00299339	50.3735
5947	-0.00436797	80.5735
5955	-0.00287017	47.6663
5971	-0.00247468	38.9772
5976	-0.00268019	43.4923
5978	-0.00316102	54.0563
5980	0.00372963	-66.549
5982	0.00363739	-64.5224
5984	-0.00324227	55.8416
5986	-0.00272303	44.4336
5986	-0.00264173	42.6473
# Refeyn DiscoverMP	www.refeyn.com	email: support@refeyn.com
# Time created: 2023-08-17 13:45:08
# Time changed: 2023-08-17 13:45:08
# Version commit: 9030afcf455317b138b980710ce31c5fb2ce0e6f
